# Supplementary material for: Ultra-performance liquid chromatography-mass spectrometry for precise fatty acid profiling of oilseed crops
Source: PeerJ. 2019 Mar 6;7:e6547. doi: 10.7717/peerj.6547 (PMC6408914; doi:10.7717/peerj.6547)
Supplement: Table S2 — (A) UPLC-MS data for sunflower and rapeseed. For each sample in the table the information about species, method of analysis (UPLC-5 and UPLC-400), mass spectrometry id number and the intensity of each FA are presented. (B): sunflower UPLC-5 statistics. For each FA mean value, standard deviation, minimum and maximum values and coefficient of variation are presented. (C): sunflower UPLC-400 statistics. For each FA mean value, standard deviation, minimum and maximum values and coefficient of variation are presented. (D): rapeseed UPLC-5 statistics. For each FA mean value, standard deviation, minimum and maximum values and coefficient of variation are presented. (E): rapeseed UPLC-400. For each FA mean value, standard deviation, minimum and maximum values and coefficient of variation are presented. (F): repeatability control: technical quality control samples (tQC). For each tQC the intensity of each FA are presented. For each FA mean value, standard deviation, minimum and maximum values and coefficient of variation are presented calculated from tQC samples. [file peerj-07-6547-s002.xls]

## Sheet: TableA
Species	Method	id	C12:0	C14:0	C14:1	C14:2	C15:0	C15:1	C15:4	C16:0	C16:1	C16:2	C16:3	C17:0	C17:1	C17:2	C18:0	C18:1	C18:2	C18:3	C19:0	C19:1	C19:2	C20:0	C20:1	C20:2	C20:3	C21:0	C22:0	C22:1	C23:0	C23:1	C24:0	C24:1	C25:0	C25:1	C26:0	C26:1	C27:0	C28:0
Brassica napus	UPLC-5	R63	0.00269532	0.0356671	0.0087673	0.00286162	0.0324058	0.0245668	0.00579359	3.72282	0.187232	0.0467264	0.0244519	0.0486839	0.0520163	0.0044678	1.76084	53.1706	30.514	8.56061	0.00441651	0.0686799	0.00735522	0.235864	1.31919	0.129984	NA	0.00829918	0.166149	0.0200025	0.0157374	0.0143333	0.0699988	0.142786	0.00756288	0.00519477	0.00828101	0.0168171	NA	NA
Brassica napus	UPLC-5	R109	0.00219626	0.0283673	0.00310204	0.00139487	0.0260969	0.0291834	0.0065587	4.50537	0.163829	0.0527994	0.0387565	0.033599	0.035096	0.00478517	1.60381	45.3522	32.3984	14.6142	0.00442695	0.0604791	0.00702177	0.213921	0.741596	0.0779926	NA	0.00726716	0.125126	0.0141517	0.0112892	0.0170249	0.0439077	0.145556	0.00347136	0.00458491	0.00605131	0.00999046	NA	NA
Brassica napus	UPLC-5	R43	0.00215161	0.0241222	0.00720134	0.00124781	0.0223126	0.0167506	0.00421417	4.11508	0.150808	0.0789354	0.0528735	0.0538629	0.0465077	0.00200056	2.09456	61.8571	24.7444	2.80487	0.0051592	0.0853711	0.00322684	0.432215	2.90988	0.172084	NA	0.0113498	0.28972	0.0424075	0.0216754	0.0210523	0.129248	0.25759	0.00599109	0.00811679	0.0100178	0.0285294	NA	NA
Brassica napus	UPLC-5	R28	0.00186254	0.0207237	0.00355681	0.000374919	0.0300794	0.0182747	0.00994537	2.33672	0.152868	0.0474333	0.057748	0.0278089	0.0380232	0.00184557	1.61784	72.2126	15.2105	6.93605	0.00418807	0.0677921	NA	0.218286	0.907057	0.0702655	NA	0.00775353	0.146513	0.0173876	0.0103895	0.0127289	0.0528279	0.121064	0.00406128	0.00378273	0.00800515	0.00854503	NA	NA
Brassica napus	UPLC-5	R1	0.00143715	0.0292432	0.00145954	0.000746132	0.0245886	0.0362285	0.00444738	4.95696	0.200092	0.0552343	0.0535886	0.043076	0.053962	0.00544891	1.78685	43.1805	29.9248	17.2501	0.00501861	0.0568289	0.00788154	0.33369	1.59368	0.157857	NA	0.0154693	0.242802	0.0254379	0.0156458	0.0284242	0.0776687	0.269528	0.00457557	0.00717087	0.0073206	0.0181235	NA	NA
Brassica napus	UPLC-5	R36	0.00220153	0.0171052	0.0030786	0.000405425	0.0217502	0.0177376	0.00382354	2.89134	0.138966	0.0485332	0.0528242	0.038015	0.0419598	0.00201888	1.88591	65.1995	18.784	8.76768	0.00390036	0.0711258	0.00300729	0.369575	1.34519	0.102582	NA	0.0124259	0.233603	0.0196946	0.0165874	0.0140999	0.106071	0.155822	0.00570696	0.00583225	0.0093858	0.0153147	NA	NA
Brassica napus	UPLC-5	R18	0.00187155	0.0206801	0.00363005	0.00249715	0.0224591	0.0107495	0.00605625	2.36566	0.123076	0.0468496	0.0245417	0.0228899	0.0282269	0.00303815	1.54305	57.4577	34.2736	2.79944	0.00318266	0.0487294	0.00312345	0.22894	0.781549	0.0556346	NA	0.00744498	0.169114	0.0201521	0.0124593	0.00992673	0.0771915	0.104883	0.00565427	0.00295563	0.011347	0.00891975	NA	NA
Brassica napus	UPLC-5	R38	0.00188958	0.0212637	0.00359276	0.001428	0.0199261	0.0126526	0.0076638	2.33642	0.117535	0.0422505	0.0299524	0.0262515	0.0355219	0.00305544	1.56077	54.765	33.4563	6.3023	0.00335274	0.0418774	0.00473874	0.226141	0.822835	0.0682174	NA	0.00661681	0.147795	0.0165257	0.0140518	0.0125108	0.0733487	0.10673	0.00467333	0.00244992	0.00921834	0.0101438	NA	NA
Brassica napus	UPLC-5	R71	0.0021697	0.0236384	0.00444447	0.00195234	0.0194498	0.0266499	0.00649428	4.29079	0.144737	0.0567533	0.0436822	0.0418053	0.0481243	0.00357115	2.61699	45.4566	27.7335	16.1453	0.00368698	0.0635659	0.00664031	0.390788	2.31451	0.206958	NA	0.0113711	0.270269	0.0288233	0.023504	0.0256798	0.131661	0.269095	0.00729942	0.00818553	0.0116329	0.0273437	NA	NA
Brassica napus	UPLC-5	R74	0.00244518	0.0326989	0.00681768	0.00329201	0.0287326	0.0229262	0.0109188	5.0914	0.183026	0.088675	0.0549563	0.0608738	0.0459799	0.00358508	4.04589	53.2279	24.9632	9.15672	0.00701063	0.0676059	0.00498734	0.372815	2.31474	0.154647	NA	0.00770092	0.205376	0.0250342	0.0117957	0.0143558	0.0753952	0.183835	0.00394648	0.00526803	0.00880385	0.0221401	NA	NA
Brassica napus	UPLC-5	R35	0.00165736	0.0178186	0.00162539	0.00053271	0.0199304	0.0197162	0.00490766	2.74656	0.121412	0.0371969	0.0257825	0.0244009	0.0315373	0.00393991	1.32397	50.8233	32.9805	10.6463	0.00326757	0.0479543	0.00534721	0.211178	0.77073	0.0635943	NA	0.00806992	0.138674	0.0142103	0.0102972	0.0131872	0.05016	0.109397	0.00288557	0.00262568	0.00579597	0.00642876	NA	NA
Brassica napus	UPLC-5	R90	0.00267711	0.0335888	0.0077434	0.00203787	0.0264183	0.0293444	0.00696672	4.69247	0.19469	0.0694625	0.0392867	0.0718235	0.0611397	0.00267363	4.02081	55.392	20.7975	10.7928	0.00752147	0.0942999	0.00394897	0.515579	2.84468	0.181527	NA	0.0112535	0.24772	0.0295571	0.0168917	0.0245789	0.0899109	0.200821	0.00402397	0.00603715	0.00646187	0.0209682	NA	NA
Brassica napus	UPLC-5	R11	0.00141991	0.0249674	0.0028537	0.00202676	0.0237135	0.0439698	0.00630223	3.889	0.164865	0.05573	0.0540528	0.0264835	0.033384	0.00550196	1.86086	54.6972	36.4248	0.948583	0.00278562	0.0519933	0.00577144	0.296135	1.04307	0.119167	NA	0.00871845	0.195407	0.033754	0.0182804	0.0199513	0.096859	0.230275	0.00646784	0.00780557	0.00918756	0.0232529	NA	NA
Brassica napus	UPLC-5	R56	0.00272967	0.0242063	0.00374006	0.00161554	0.0221925	0.0187283	0.00602006	3.75281	0.146485	0.0583736	0.0418456	0.040803	0.039246	0.00394517	2.66284	58.9698	26.6668	4.92461	0.00421192	0.0639287	0.00414692	0.382883	1.8152	0.112448	NA	0.00788351	0.205221	0.0335899	0.0143974	0.0179314	0.0818501	0.245463	0.00421955	0.00829124	0.00564291	0.0384472	NA	NA
Brassica napus	UPLC-5	R29	0.00163285	0.01287	0.00190155	0.00141511	0.0100296	0.00440801	0.00288009	1.11312	0.0956417	0.0301447	0.0157141	0.0226764	0.0219616	0.00141897	1.02136	77.9739	16.4358	2.12061	0.00390348	0.0398641	NA	0.232798	0.583236	0.0400924	NA	0.00693636	0.171216	0.0155987	0.0182208	0.00957542	0.101921	0.0946247	0.0066359	0.00310858	0.0116553	0.0136203	NA	NA
Brassica napus	UPLC-5	R2	0.00119672	0.0173364	0.00179008	0.000173421	0.0210219	0.0265646	0.00393003	4.00072	0.14004	0.0398431	0.0494155	0.0399015	0.0435967	0.00354025	1.8892	51.2972	26.6364	13.6981	0.00335092	0.0677909	0.00418787	0.300664	1.47643	0.145408	NA	0.0115704	0.174839	0.0187345	0.012335	0.0207002	0.0502586	0.172039	0.00272424	0.0046593	0.00423158	0.0104249	NA	NA
Brassica napus	UPLC-5	R49	0.00143475	0.0263376	0.00341121	0.00180883	0.0179488	0.0215928	0.00439205	4.59664	0.160216	0.0477777	0.0224528	0.0382212	0.0521068	0.00457648	1.91884	49.1017	31.1082	10.5498	0.00286798	0.0621182	0.0065749	0.284229	1.66848	0.152523	NA	0.0107922	0.171633	0.0261391	0.0156863	0.0220517	0.0591473	0.202406	0.00405566	0.00807421	0.0048644	0.023313	NA	NA
Brassica napus	UPLC-5	R81	0.00195446	0.030152	0.00325241	0.00209426	0.0244232	0.0303668	0.00731541	5.61044	0.203693	0.0613633	0.0638997	0.0575672	0.0595859	0.0050553	2.5928	44.1276	28.1666	16.254	0.00705659	0.0741193	0.0094779	0.335134	1.98036	0.185495	NA	0.00998469	0.20806	0.0224122	0.010935	0.0247241	0.0520378	0.261454	0.00334438	0.00585642	0.00791208	0.0125994	NA	NA
Brassica napus	UPLC-5	R13	0.00130748	0.0251906	0.00397289	0.00107011	0.0199325	0.0541121	0.00380331	4.52651	0.201935	0.0526584	0.089887	0.0376322	0.0380006	0.0057081	1.96859	41.7385	28.5938	19.5479	0.00313872	0.0563834	0.00930157	0.347185	2.06547	0.208829	NA	0.00889253	0.229475	0.0392383	0.0177172	0.0321145	0.109746	0.422806	0.00625928	0.014312	0.00874666	0.0405428	NA	NA
Brassica napus	UPLC-5	R91	0.00141645	0.0261004	0.00205371	0.0013224	0.0192221	0.0242196	0.00498523	5.0743	0.170421	0.0604065	0.0400907	0.0541131	0.0586434	0.00552611	2.72836	45.2525	27.034	15.5444	0.00546488	0.0739538	0.00958663	0.441184	2.70865	0.229281	NA	0.0150727	0.320588	0.0338374	0.0225454	0.0382526	0.11669	0.34581	0.00581819	0.00915742	0.0088688	0.0256364	NA	NA
Brassica napus	UPLC-5	R73	0.0019358	0.0266019	0.00444838	0.00168596	0.0261908	0.0200575	0.00947999	3.24509	0.126201	0.0606241	0.034766	0.0298294	0.0336663	0.00321922	1.90436	52.2757	32.9152	7.92198	0.00469604	0.0581167	0.0050748	0.206675	0.996664	0.0922518	NA	0.00699293	0.117124	0.0199526	0.00927697	0.0176101	0.0448544	0.13392	0.0024417	0.00335763	0.00446196	0.0119155	NA	NA
Brassica napus	UPLC-5	R65	0.00217144	0.0278427	0.00335824	0.00141702	0.021381	0.0317403	0.00676158	4.23687	0.210884	0.0635831	0.0503796	0.0418828	0.0391644	0.00522653	2.46851	47.9817	28.9725	13.9853	0.00495665	0.0670445	0.00688557	0.319035	1.21192	0.115778	NA	0.0085076	0.197334	0.020477	0.0152198	0.0185167	0.077139	0.202551	0.00413022	0.00545255	0.00599696	0.019313	NA	NA
Brassica napus	UPLC-5	R5	0.00158933	0.0276843	0.00458542	0.002779	0.0228467	0.0280762	0.00365459	4.52404	0.179772	0.0476112	0.0329747	0.0356555	0.0422235	0.0055397	2.01228	47.1961	32.9402	10.4024	0.00404738	0.0489375	0.00742599	0.364376	1.55966	0.167103	NA	0.0113449	0.260768	0.027688	0.0231733	0.0199701	0.125267	0.240394	0.00812259	0.00889625	0.0131712	0.0291716	NA	NA
Brassica napus	UPLC-5	R25	0.00157601	0.02196	0.004307	0.000922234	0.0234047	0.0129732	0.00661425	2.23243	0.116996	0.0323865	0.0200349	0.0239569	0.0288573	0.00229857	1.34975	57.5174	29.9716	7.55906	0.00394683	0.0395098	0.00268857	0.19045	0.712255	0.0494457	NA	0.00686881	0.134948	0.0153703	0.011344	0.0110378	0.0572838	0.0930863	0.00375094	0.00302263	0.00713269	0.00877099	NA	NA
Brassica napus	UPLC-5	R54	0.00152815	0.0206348	0.00247501	0.000594319	0.0179429	0.0228877	0.00318701	3.5776	0.134683	0.0450702	0.0313983	0.0334605	0.0417472	0.00323903	1.6008	45.0588	28.8682	18.5198	0.00333391	0.0663464	0.00613627	0.268217	1.43521	0.117365	NA	0.0101874	0.164977	0.0196695	0.0118878	0.0206075	0.0452093	0.189508	0.0023608	0.00513286	0.00358224	0.0117762	NA	NA
Brassica napus	UPLC-5	R62	0.00228066	0.0331395	0.00431165	0.00200455	0.0261207	0.0514204	0.00558371	5.06464	0.235564	0.0622266	0.0764859	0.0458993	0.0440245	0.00470758	2.37752	43.032	28.1784	18.0404	0.00404	0.0576572	0.00827257	0.324293	1.88067	0.204668	NA	0.0121639	0.245732	0.0285389	0.0190931	0.0306264	0.0787114	0.308825	0.00512675	0.00843655	0.00746009	0.0224455	NA	NA
Brassica napus	UPLC-5	R93	0.00264149	0.0275529	0.00475118	0.00163444	0.0218274	0.0185722	0.00833055	3.63361	0.129397	0.0454694	0.0283247	0.0349987	0.0356787	0.00344477	2.55337	49.923	31.2985	10.0849	0.00426419	0.0560828	0.00556811	0.348362	1.33084	0.115452	NA	0.0113061	0.25506	0.0224553	0.0197891	0.0208743	0.103238	0.201809	0.00526644	0.00616701	0.00998236	0.0198517	NA	NA
Brassica napus	UPLC-5	R70	0.00205857	0.0258839	0.00463922	0.00222062	0.0233934	0.0202858	0.00744273	3.72774	0.151965	0.0499783	0.0321615	0.0385197	0.041541	0.0037014	2.99542	49.6319	30.4378	11.0003	0.00494773	0.0583796	0.00622136	0.296671	1.24512	0.1175	NA	0.008394	0.166089	0.0185027	0.0128197	0.0153523	0.057713	0.153244	0.00314471	0.00448475	0.00543653	0.0123732	NA	NA
Brassica napus	UPLC-5	R57	0.00217454	0.0236268	0.00323086	0.000602256	0.0304641	0.0235139	0.00562821	4.17529	0.176202	0.0560295	0.052986	0.0491794	0.0509001	0.00282125	2.7791	63.1239	21.5595	5.21907	0.00446304	0.0926924	0.00308514	0.375786	1.96042	0.160636	NA	0.0119007	0.200005	0.02287	0.0123269	0.0197469	0.0545024	0.192727	0.00267255	0.00622469	0.00447492	0.0158485	NA	NA
Brassica napus	UPLC-5	R61	0.00302077	0.0235006	0.00557222	0.00305214	0.0245852	0.0190897	0.00605938	3.73401	0.142834	0.0632559	0.0438498	0.0417827	0.0493756	0.00331417	1.82959	55.1659	31.1343	5.37524	0.00546405	0.074445	0.00460428	0.263273	1.80651	0.142827	NA	0.00965941	0.162552	0.0283116	0.0126249	0.0160937	0.0609661	0.153634	0.00304368	0.00361937	0.0046207	0.0124774	NA	NA
Brassica napus	UPLC-5	R97	0.00217572	0.0282006	0.00371829	0.00144978	0.0189302	0.0235992	0.00618962	4.11851	0.155075	0.0438354	0.0392554	0.0315662	0.0338082	0.00341727	2.13423	46.2783	30.2336	14.415	0.00479985	0.0520956	0.00568898	0.31247	1.69195	0.140142	NA	0.00896775	0.174519	0.0308319	0.0126459	0.0195014	0.0634058	0.251998	0.00366823	0.00755063	0.00454525	0.0262776	NA	NA
Brassica napus	UPLC-5	R44	0.0018919	0.0219046	0.00291075	0.0012015	0.021857	0.0262379	0.00727391	2.21632	0.118849	0.0441253	0.0436828	0.0194326	0.0230944	0.00341464	1.00988	50.0869	34.0633	11.0522	0.00170308	0.037576	0.00321114	0.198759	0.671925	0.068044	NA	0.0058426	0.161395	0.0219955	0.0165621	0.018311	0.112374	0.218061	0.0085519	0.00851824	0.0129287	0.0212734	NA	NA
Brassica napus	UPLC-5	R22	0.00166467	0.0178249	0.00185193	0.000800271	0.0213732	0.0178336	0.00834474	2.32539	0.105148	0.0355338	0.0313606	0.0235664	0.0281144	0.00289895	1.17895	51.1829	32.4792	11.3315	0.00392549	0.0460785	0.00357825	0.202029	0.790396	0.0657782	NA	0.0100898	0.158776	0.0134239	0.0104476	0.0135745	0.0446939	0.121844	0.0018796	0.00236008	0.0065297	0.006146	NA	NA
Brassica napus	UPLC-5	R47	0.00183588	0.0174761	0.00144469	0.000358608	0.0189387	0.0139121	0.00798064	1.9045	0.10463	0.0445056	0.0487187	0.0273631	0.0345516	0.00216493	1.3979	64.9036	25.5108	4.13619	0.00443132	0.0720687	0.002664	0.301522	1.02596	0.0659843	NA	0.0112799	0.277232	0.0249623	0.0182601	0.0201854	0.122613	0.224103	0.0077324	0.00627979	0.0148734	0.0154528	NA	NA
Brassica napus	UPLC-5	R21	0.0014273	0.0216109	0.00253524	0.00223562	0.0219761	0.036057	0.00649137	3.26015	0.174323	0.0388547	0.0661486	0.0260473	0.0281819	0.00472609	1.59779	48.9141	32.7272	11.5054	0.00321232	0.0439568	0.00390459	0.307716	0.877032	0.0876118	NA	0.0086453	0.215783	0.0201407	0.0166303	0.0182611	0.102074	0.210653	0.00660445	0.00761138	0.0126211	0.022324	NA	NA
Brassica napus	UPLC-5	R53	0.00187619	0.0257863	0.00257975	0.00176505	0.0199371	0.0439923	0.00365362	4.40063	0.190168	0.0512689	0.0519662	0.0311237	0.0275146	0.00471725	1.79269	43.3664	30.0363	17.9239	0.00473989	0.0568427	0.00612874	0.313091	1.22662	0.126876	NA	0.00825927	0.189206	0.0252034	0.0132109	0.028517	0.0587082	0.350165	0.00360884	0.0105338	0.00358193	0.029608	NA	NA
Brassica napus	UPLC-5	R52	0.00224507	0.0245678	0.00276732	0.00100618	0.0213662	0.0361155	0.00364521	4.97551	0.161807	0.0673423	0.0828682	0.0624069	0.055438	0.00429509	2.79061	47.0756	24.9639	14.3927	0.00551027	0.105505	0.00800006	0.473377	4.11011	0.318797	NA	0.014679	0.280989	0.0404152	0.0152447	0.03331	0.071586	0.344489	0.00357477	0.0080002	0.00391458	0.0200489	NA	NA
Brassica napus	UPLC-5	R55	0.00279256	0.0305969	0.00487842	0.00263073	0.0209738	0.0319372	0.00435516	5.0656	0.183202	0.066901	0.0495663	0.0500675	0.0644868	0.00527015	2.5801	48.1119	27.5125	12.7134	0.00387986	0.0757254	0.00813449	0.36531	2.72806	0.238311	NA	0.00825634	0.186612	0.0323565	0.0167472	0.0218932	0.0702519	0.212477	0.00384281	0.00751173	0.00402206	0.0234049	NA	NA
Brassica napus	UPLC-5	R76	0.00216119	0.0265339	0.00358758	0.00190167	0.0251733	0.0211108	0.00908383	4.42066	0.163392	0.0526508	0.0238528	0.0304229	0.0404464	0.00376747	2.1614	51.2525	31.6905	8.3662	0.00368852	0.0498229	0.0042498	0.276884	1.14136	0.101791	NA	0.00884056	0.169987	0.0218339	0.0167237	0.0188199	0.0726185	0.160892	0.00552879	0.00605592	0.0057592	0.0159677	NA	NA
Brassica napus	UPLC-5	R33	0.00172719	0.0189661	0.00598496	0.000780606	0.0222309	0.0105993	0.00786223	2.03084	0.135652	0.0379007	0.0194227	0.0237049	0.0331036	0.0022123	1.28894	66.8384	25.7526	2.19921	0.00352306	0.0521907	0.00188026	0.224121	1.06957	0.077564	NA	0.0105939	0.169235	0.0227699	0.0165492	0.0163902	0.0750106	0.116064	0.0039869	0.00280595	0.0078634	0.0108864	NA	NA
Brassica napus	UPLC-5	R98	0.00262237	0.0265379	0.00350744	0.0010227	0.0293613	0.0294192	0.00527334	4.64863	0.185253	0.061554	0.0689991	0.0526895	0.0560987	0.00222947	3.18894	53.335	21.2736	14.2957	0.0059488	0.0829292	0.00248562	0.394082	2.05561	0.164467	NA	0.00997362	0.197534	0.0199493	0.0119327	0.0195129	0.0518951	0.189321	0.00283536	0.00599813	0.00425664	0.0139849	NA	NA
Brassica napus	UPLC-5	R108	0.00236968	0.0272815	0.00166627	0.000410855	0.0217433	0.0303198	0.00521772	4.69823	0.174604	0.0411558	0.0519293	0.045159	0.0456352	0.00427227	2.22097	43.5267	27.5573	18.2796	0.00485708	0.0612593	0.00715158	0.344109	2.35521	0.198006	NA	0.0130228	0.228113	0.0328063	0.0128334	0.0327809	0.0636908	0.320576	0.00264787	0.00818202	0.00420364	0.0248982	NA	NA
Brassica napus	UPLC-5	R75	0.00284855	0.0263059	0.00529	0.00118385	0.0229793	0.0212503	0.00872429	3.46108	0.143773	0.0469691	0.0332858	0.0335064	0.0398133	0.00197518	1.99615	55.4213	27.5689	9.1213	0.00475075	0.0551981	0.00291604	0.257736	1.51525	0.113454	NA	0.00781459	0.171646	0.0234367	0.0116878	0.0118968	0.0589994	0.146916	0.00264554	0.00428566	0.00489011	0.0144238	NA	NA
Brassica napus	UPLC-5	R23	0.00160702	0.0230478	0.00144095	0.000304803	0.0204578	0.0190325	0.00578729	3.10494	0.141759	0.0487405	0.0666201	0.0305473	0.0321613	0.00299535	1.62957	48.7002	30.9243	13.5331	0.00330153	0.0508562	0.00464751	0.292682	1.04355	0.0988379	NA	0.00831787	0.224043	0.0193534	0.0135343	0.0140775	0.0939006	0.193694	0.00455602	0.00437922	0.01314	0.0138298	NA	NA
Brassica napus	UPLC-5	R84	0.00230396	0.0328448	0.00677262	0.00137145	0.0244994	0.0237513	0.00614416	4.85474	0.156856	0.070599	0.0421017	0.0665651	0.0598399	0.00244664	3.45553	55.1862	21.6572	9.66363	0.00783429	0.105635	0.00436475	0.49612	3.67248	0.219826	NA	0.0134845	0.282426	0.0352051	0.0178416	0.0259114	0.0898577	0.229956	0.00416796	0.00540567	0.00572472	0.019301	NA	NA
Brassica napus	UPLC-5	R32	0.00143386	0.023015	0.00166286	0.000955279	0.0184602	0.0230256	0.00372397	3.52967	0.124506	0.0608282	0.0489723	0.0364138	0.0425234	0.00390601	1.72046	47.3391	29.1431	15.1755	0.00291153	0.0631171	0.00778368	0.320513	1.97468	0.184642	NA	0.0102998	0.202615	0.0244195	0.0131034	0.0194507	0.065441	0.195335	0.00368613	0.00531366	0.00477593	0.014042	NA	NA
Brassica napus	UPLC-5	R19	0.00173356	0.0211601	0.00181214	0.000389242	0.0217431	0.0181292	0.00679631	2.98057	0.130597	0.0353332	0.0517516	0.0247695	0.0313353	0.00237584	1.41192	54.8015	33.6174	5.46366	0.00335637	0.0367498	0.00380838	0.27827	0.816422	0.0667303	NA	0.0105625	0.193889	0.0174211	0.0136801	0.0146964	0.0716454	0.150062	0.0049106	0.00492431	0.00806197	0.0149097	NA	NA
Brassica napus	UPLC-5	R3	0.00230024	0.0243222	0.0030339	0.00116494	0.0203317	0.0175873	0.00417817	3.3515	0.11797	0.0441559	0.0282492	0.0342002	0.0367461	0.00352244	1.64644	50.7522	32.7927	9.11339	0.00458668	0.0548629	0.00582344	0.259009	1.40619	0.142138	NA	0.00913443	0.174332	0.0238233	0.0149589	0.017873	0.0670472	0.153286	0.00451553	0.00446546	0.0069325	0.0120328	NA	NA
Brassica napus	UPLC-5	R37	0.00193464	0.0246835	0.00180714	0.000766245	0.0243666	0.0211639	0.00527613	2.63528	0.140328	0.0415424	0.0352893	0.0271784	0.0279526	0.00432227	1.23325	50.7698	32.1929	11.6137	0.00631275	0.0485467	0.00448478	0.194324	0.78954	0.0781852	NA	0.00964023	0.149265	0.0175794	0.0098859	0.0140245	0.0531347	0.132686	0.00479007	0.00343482	0.00945977	0.00867426	NA	NA
Brassica napus	UPLC-5	R4	0.00337217	0.0310218	0.00355947	0.00224915	0.0257033	0.0470394	0.00457932	5.68589	0.238388	0.0518157	0.0689017	0.0418356	0.0588162	0.00939069	1.67446	50.7769	37.8566	0.94004	0.00486272	0.0751282	0.0117717	0.33951	1.62016	0.171521	NA	0.0108164	0.241675	0.0312316	0.0237662	0.027758	0.111395	0.312226	0.00807032	0.0125572	0.010255	0.0304588	NA	NA
Brassica napus	UPLC-400	R63	NA	0.099509	0.0116604	NA	0.130128	0.0219988	NA	3.26094	0.296339	0.0571661	0.0277185	0.0782876	0.0624376	NA	3.05639	71.8138	15.9521	3.40422	NA	NA	NA	0.394695	0.98206	0.0680488	0.00534273	0.0259932	0.317583	0.0357203	0.062443	0.0124149	0.331146	0.0869974	0.0621511	0.00535123	0.0827372	0.0170914	0.0813935	0.330302
Brassica napus	UPLC-400	R109	NA	0.116117	0.0104257	NA	0.0979147	0.0277259	NA	4.80955	0.340571	0.0897824	0.0622974	0.133016	0.0658524	NA	3.64713	57.6574	24.4434	6.78946	NA	NA	NA	0.51082	0.881835	0.0800825	0.0062837	0.0240452	0.357261	0.0257599	0.0640712	0.0170982	0.327447	0.129337	0.0791585	0.00654326	0.0877139	0.0156113	0.0632995	0.365051
Brassica napus	UPLC-400	R43	NA	0.0621496	0.00936282	NA	0.0476212	0.0153025	NA	4.1718	0.204135	0.0801826	0.0553692	0.0597156	0.055423	NA	2.26357	80.1957	8.62626	1.57692	NA	NA	NA	0.550184	1.47204	0.05497	0.00228965	0.019919	0.37958	0.0415867	0.0517398	0.0172335	0.31738	0.145851	0.0497635	0.00710429	0.062659	0.029301	0.0565001	0.222715
Brassica napus	UPLC-400	R28	NA	0.305884	0.00608808	NA	0.137021	0.0290978	NA	4.10734	0.506351	0.0748883	0.0818996	0.11215	0.0749602	NA	4.77946	74.5462	8.28787	4.95319	NA	NA	NA	0.478974	1.12113	0.0647421	0.00396762	0.0286188	0.509574	0.0326613	0.0876253	0.00992751	0.520211	0.0923228	0.115967	0.00237344	0.137839	0.0163166	0.18514	0.558585
Brassica napus	UPLC-400	R1	NA	0.224955	0.00288272	NA	0.0587664	0.0266977	NA	3.8994	0.317573	0.0748387	0.0713816	0.0686478	0.0647165	NA	2.68485	60.9381	22.427	6.67635	NA	NA	NA	0.590726	1.09397	0.080017	0.00491445	0.0284913	0.5904	0.0363494	0.0695838	0.0271646	0.48868	0.176617	0.0665462	0.00815652	0.0876313	0.0245609	0.0816537	0.297136
Brassica napus	UPLC-400	R36	NA	0.146813	0.00515189	NA	0.0619865	0.0181374	NA	3.08859	0.236287	0.0627954	0.0593757	0.0998003	0.0569552	NA	5.79723	77.8743	6.58809	3.81849	NA	NA	NA	0.554069	1.0865	0.0570604	0.00404278	0.0246635	0.408892	0.0310641	0.0531793	0.0150285	0.349444	0.110046	0.0716827	0.00519037	0.0877382	0.0206521	0.0609733	0.311578
Brassica napus	UPLC-400	R18	NA	0.246478	0.00849153	NA	0.114893	0.0231106	NA	4.01757	0.320343	0.0825868	0.0403773	0.13145	0.0558432	NA	4.34364	66.4837	18.862	2.99315	NA	NA	NA	0.684507	0.988456	0.0585185	0.00456078	0.0246161	0.53195	0.0532265	0.0835345	0.0139884	0.570194	0.0927564	0.107969	0.00264048	0.150923	0.0198901	0.178688	0.536887
Brassica napus	UPLC-400	R38	NA	0.135479	0.00818744	NA	0.158469	0.0134089	NA	3.9953	0.265369	0.0733491	0.0443385	0.1069	0.0633758	NA	3.63306	66.0685	19.2816	4.29174	NA	NA	NA	0.48158	0.982272	0.0689344	0.00540722	0.0245237	0.410255	0.0357299	0.072093	0.0112678	0.390438	0.0951989	0.0841697	0.00552204	0.0961761	0.0188075	0.0839567	0.407276
Brassica napus	UPLC-400	R71	NA	0.101834	0.00555296	NA	0.0517353	0.0184527	NA	2.70905	0.198596	0.0658224	0.0462983	0.0678914	0.0448896	NA	4.11306	65.496	19.6169	5.45845	NA	NA	NA	0.475234	1.08188	0.066865	0.00438401	0.0182329	0.338133	0.0300516	0.044932	0.018439	0.283754	0.132068	0.0488955	0.00783332	0.0559169	0.0306045	0.0423869	0.19421
Brassica napus	UPLC-400	R74	NA	0.164983	0.00865708	NA	0.106515	0.0143989	NA	3.15814	0.240918	0.0833892	0.0526497	0.113217	0.0529307	NA	6.12596	75.1526	10.4124	2.61935	NA	NA	NA	0.491301	0.980281	0.0454268	0.00474798	0.0196367	0.328163	0.0292557	0.0539587	0.0259642	0.335323	0.0808937	0.0730383	0.00284057	0.0861038	0.023014	0.0898844	0.310176
Brassica napus	UPLC-400	R35	NA	0.0902141	0.00470752	NA	0.147597	0.0235044	NA	4.03776	0.298743	0.0706337	0.0351359	0.0752168	0.0613637	NA	3.67956	63.547	19.6284	6.24165	NA	NA	NA	0.518886	0.99764	0.0674528	0.00469786	0.0343544	0.431105	0.0334607	0.0692733	0.018182	0.416954	0.101367	0.0817833	0.00389483	0.106191	0.0167165	0.086564	0.416929
Brassica napus	UPLC-400	R90	NA	0.12178	0.00716813	NA	0.052692	0.0142941	NA	2.86489	0.245279	0.069057	0.0396789	0.0582296	0.061106	NA	2.91878	81.0095	7.52131	3.08387	NA	NA	NA	0.578709	1.08907	0.0461169	0.00259423	0.0177248	0.284363	0.0298952	0.0397721	0.0159171	0.238259	0.0899159	0.0429105	0.00568032	0.0587813	0.0229164	0.0377476	0.198409
Brassica napus	UPLC-400	R11	NA	0.074812	0.00422376	NA	0.072229	0.0281816	NA	3.60224	0.314012	0.0799184	0.0683135	0.0814835	0.0525534	NA	3.21998	62.51	19.5401	7.93995	NA	NA	NA	0.527302	0.953027	0.0891613	0.00518603	0.0211689	0.488095	0.182639	0.0639573	0.0220377	0.469291	0.164181	0.07785	0.0100319	0.0992989	0.033631	0.0931399	0.347456
Brassica napus	UPLC-400	R56	NA	0.0849619	0.00476912	NA	0.120155	0.0137034	NA	3.14788	0.23447	0.06814	0.0427112	0.0946194	0.0522298	NA	3.22396	76.9801	11.0047	2.54866	NA	NA	NA	0.611705	1.19258	0.0538228	0.00473488	0.0246173	0.420109	0.0385232	0.0686443	0.0168919	0.410738	0.132821	0.0616409	0.0123111	0.0773836	0.040463	0.0721909	0.272803
Brassica napus	UPLC-400	R29	NA	0.354668	0.0116134	NA	0.236171	0.0275459	NA	6.16311	0.364026	0.0761811	0.0291825	0.254664	0.0816536	NA	9.01729	60.7978	15.4382	4.10392	NA	NA	NA	0.831205	1.14062	0.0538789	0.00611902	0.0508293	0.873008	0.0727213	0.206662	0.084922	1.03035	0.113844	0.272233	NA	0.290054	0.0239644	0.321544	1.24819
Brassica napus	UPLC-400	R2	NA	0.111514	0.00316164	NA	0.0817157	0.0224464	NA	3.01246	0.215234	0.0580296	0.0544044	0.0658521	0.0593753	NA	2.30582	72.3583	14.1801	5.43736	NA	NA	NA	0.458471	1.05922	0.0615366	0.00413382	0.0288574	0.406532	0.0279332	0.0522737	0.0174767	0.355639	0.121448	0.0551358	0.00384769	0.0615966	0.0161376	0.0649262	0.251605
Brassica napus	UPLC-400	R49	NA	0.119652	0.00424754	NA	0.086315	0.0143824	NA	3.16544	0.24206	0.0566611	0.0233872	0.0485175	0.056616	NA	4.16301	65.3378	21.2064	3.68003	NA	NA	NA	0.444937	1.0008	0.0584345	0.00301491	0.0238913	0.297844	0.0360701	0.0468988	0.0198163	0.242694	0.124488	0.045425	0.00900809	0.0607895	0.0271474	0.0530516	0.20644
Brassica napus	UPLC-400	R81	NA	0.246789	0.00425342	NA	0.256356	0.0197602	NA	3.55464	0.274245	0.0713473	0.0646615	0.116132	0.0595041	NA	2.53208	64.3999	21.3018	5.67796	NA	NA	NA	0.44359	1.04144	0.0613264	0.00489657	0.0243948	0.297925	0.0295127	0.0414717	0.0176447	0.24901	0.13665	0.050345	0.00462145	0.0605599	0.0175546	0.0587489	0.224867
Brassica napus	UPLC-400	R13	NA	0.0651033	0.00572188	NA	0.0570617	0.0339204	NA	3.25164	0.294505	0.0708874	0.107437	0.0746009	0.0567469	NA	2.18805	60.513	21.9461	8.82425	NA	NA	NA	0.554557	1.19778	0.0956723	0.00840776	0.0204002	0.439465	0.0688925	0.0561164	0.029797	0.356865	0.269192	0.0480237	0.0171088	0.0633552	0.0507998	0.050689	0.203405
Brassica napus	UPLC-400	R91	NA	0.0727006	0.00232945	NA	0.0486613	0.0140796	NA	3.21957	0.230799	0.0709699	0.0402169	0.0656547	0.060546	NA	2.54412	67.0648	19.1367	5.1283	NA	NA	NA	0.543753	1.22532	0.0752258	0.00531581	0.0311601	0.349499	0.0387711	0.0268046	0.0268332	0.257882	0.18531	0.0442126	0.00972834	0.0576865	0.0285382	0.0527904	0.211779
Brassica napus	UPLC-400	R73	NA	0.105886	0.00753156	NA	0.0831622	0.0223996	NA	3.94439	0.279232	0.0891062	0.0413489	0.115174	0.0718801	NA	4.12717	67.3446	17.5909	4.12442	NA	NA	NA	0.539372	1.03123	0.0759643	0.00364989	0.0300888	0.402326	0.0329532	0.0801346	0.0149912	0.413282	0.0940941	0.0958091	0.00403932	0.110424	0.0182703	0.0982959	0.433045
Brassica napus	UPLC-400	R65	NA	0.100405	0.00730159	NA	0.11095	0.0233316	NA	3.61895	0.344144	0.0865531	0.06249	0.0838929	0.0653038	NA	6.13617	65.3108	16.8895	5.25412	NA	NA	NA	0.559418	0.955985	0.0672481	0.0031296	0.0233595	0.35884	0.0301911	0.0601311	0.0163491	0.350171	0.124507	0.0643751	0.00732155	0.0788699	0.0268203	0.0947811	0.304317
Brassica napus	UPLC-400	R5	NA	0.061802	0.0063413	NA	0.0442069	0.0201507	NA	4.6031	0.260157	0.0590274	0.0377556	0.074011	0.0523819	NA	2.29635	60.9992	25.1064	3.97341	NA	NA	NA	0.558173	1.03926	0.071717	0.00530148	0.0228829	0.476048	0.0360864	0.0685134	0.0144351	0.435463	0.144583	0.0593059	0.00949016	0.0707083	0.0344126	0.0517194	0.226182
Brassica napus	UPLC-400	R25	NA	0.130472	0.00969901	NA	0.306815	0.0169474	NA	3.89234	0.280525	0.0634345	0.0386562	0.153359	0.0574976	NA	5.02564	68.2091	14.9796	5.04984	NA	NA	NA	0.48299	0.944083	0.056547	0.00798463	0.0328807	0.436601	0.0338392	0.0741101	0.0372704	0.523803	0.0850459	0.109307	0.00273634	0.154366	0.0155033	0.15621	0.528521
Brassica napus	UPLC-400	R54	NA	0.0554571	0.00689115	NA	0.131317	0.0184532	NA	3.20909	0.246554	0.0601235	0.0423823	0.0567338	0.0615122	NA	2.45082	62.907	20.8494	7.98502	NA	NA	NA	0.452026	1.11759	0.0602254	0.00427326	0.0206189	0.312017	0.030096	0.0442119	0.0206128	0.242005	0.138078	0.046636	0.00629249	0.0627295	0.0179774	0.0525473	0.214212
Brassica napus	UPLC-400	R62	NA	0.0954833	0.00689284	NA	0.0665145	0.0310589	NA	3.8554	0.36472	0.0796852	0.0909967	0.0893487	0.0554311	NA	3.07417	62.5939	20.6234	6.94091	NA	NA	NA	0.513857	1.07915	0.0936712	0.00561531	0.0205078	0.361356	0.0336032	0.0552497	0.0247495	0.299714	0.166097	0.0570586	0.00820853	0.0729177	0.0242761	0.0693273	0.340096
Brassica napus	UPLC-400	R93	NA	0.16405	0.0121016	NA	0.169416	0.0196808	NA	3.78105	0.257622	0.0588037	0.036991	0.148556	0.0526314	NA	3.76082	67.0669	18.2372	4.17704	NA	NA	NA	0.608824	1.06608	0.0741516	0.00636043	0.0296941	0.422899	0.0314989	0.0619944	0.0151018	0.38774	0.128229	0.0818766	0.00672821	0.0952115	0.0289613	0.106618	0.354184
Brassica napus	UPLC-400	R70	NA	0.161028	0.00761449	NA	0.0935481	0.0148545	NA	3.00692	0.223849	0.0632073	0.0382727	0.0657068	0.059901	NA	3.16696	69.0587	18.303	4.07632	NA	NA	NA	0.474753	0.927312	0.0570657	0.003555	0.0161034	0.302891	0.0202572	0.05088	0.0151055	0.294336	0.0877198	0.0647161	0.00395707	0.0778954	0.0131652	0.0698463	0.312884
Brassica napus	UPLC-400	R57	NA	0.105898	0.00407556	NA	0.226425	0.0159604	NA	3.14726	0.245742	0.0640233	0.0510761	0.0959641	0.0648215	NA	3.16385	79.7966	6.68102	4.36973	NA	NA	NA	0.542824	1.12274	0.0582272	0.0044561	0.022543	0.392662	0.0302912	0.0585497	0.0141765	0.344259	0.10484	0.0660992	0.00821377	0.080935	0.0209735	0.0762447	0.292243
Brassica napus	UPLC-400	R61	NA	0.0938819	0.0110933	NA	0.156937	0.0150017	NA	3.16546	0.235424	0.083284	0.049858	0.0960895	0.0593423	NA	2.89158	73.3773	15.5678	2.40242	NA	NA	NA	0.449028	1.12139	0.0617452	0.0053701	0.0254886	0.297049	0.0343239	0.0550197	0.0125385	0.306573	0.0899241	0.06458	0.00535185	0.0795752	0.013656	0.0904716	0.322955
Brassica napus	UPLC-400	R97	NA	0.182587	0.00635503	NA	0.0924326	0.0156951	NA	5.43363	0.25524	0.0628924	0.0484349	0.0669617	0.0494489	NA	3.24116	63.0544	19.9181	5.27488	NA	NA	NA	0.630621	1.19026	0.073838	0.00390507	0.023127	0.39278	0.0410212	0.0563472	0.0202693	0.324506	0.169502	0.0641476	0.008542	0.0732277	0.0373735	0.0722818	0.263993
Brassica napus	UPLC-400	R44	NA	0.260334	0.0136163	NA	0.16052	0.051316	NA	4.88847	0.378545	0.112813	0.0955565	0.110436	0.0606153	NA	4.76059	54.6299	23.0555	8.78661	NA	NA	NA	0.750366	1.12352	0.10939	0.012327	0.0347704	0.601175	0.0478158	0.110993	0.034082	0.608378	0.259703	0.135155	0.0149877	0.206504	0.0528315	0.153106	0.545073
Brassica napus	UPLC-400	R22	NA	0.246746	0.00322325	NA	0.208661	0.0221521	NA	3.85082	0.275722	0.0609061	0.0529454	0.110363	0.0907761	NA	3.81847	62.9262	19.4064	6.88046	NA	NA	NA	0.52076	1.05785	0.075442	0.00644687	0.0329858	0.530618	0.0423598	0.0888891	0.0214493	0.505672	0.109251	0.102841	0.00168952	0.115453	0.0177835	0.134779	0.52882
Brassica napus	UPLC-400	R47	NA	0.153893	0.00319449	NA	0.157666	0.0270891	NA	4.34871	0.269837	0.0844056	0.0835986	0.160004	0.100924	NA	5.21422	68.7193	13.3612	4.28015	NA	NA	NA	0.739962	1.39297	0.086913	0.00255344	0.033377	0.674265	0.055494	0.107289	0.0207829	0.657405	0.199523	0.137699	0.0111285	0.190749	0.0321923	0.129913	0.612815
Brassica napus	UPLC-400	R21	NA	0.172233	0.00643885	NA	0.114728	0.035139	NA	4.09466	0.387555	0.0705239	0.104548	0.105993	0.0724146	NA	3.61813	61.7943	20.3595	6.66983	NA	NA	NA	0.631359	1.08253	0.0932453	0.00806097	0.0235222	0.542305	0.0513684	0.0782206	0.026897	0.492232	0.182942	0.0885889	0.0101546	0.109827	0.0308057	0.11893	0.448542
Brassica napus	UPLC-400	R53	NA	0.0900252	0.00763673	NA	0.0703748	0.0346271	NA	6.13763	0.345917	0.0783796	0.0715667	0.084926	0.0517215	NA	3.08951	57.2037	22.4982	7.92265	NA	NA	NA	0.596636	1.06641	0.0879958	0.00667012	0.0151436	0.428728	0.0445102	0.0640941	0.0321076	0.338324	0.239808	0.0685993	0.0122032	0.0813615	0.0407926	0.0663585	0.332008
Brassica napus	UPLC-400	R52	NA	0.0542416	0.00460752	NA	0.0638076	0.0195267	NA	3.00005	0.212181	0.0748037	0.0816624	0.0564969	0.0538599	NA	2.19708	69.7036	16.8065	5.04305	NA	NA	NA	0.558232	1.60556	0.0927609	0.0063671	0.0195925	0.33787	0.0426228	0.0416718	0.0226312	0.232172	0.168232	0.0382818	0.00661627	0.0454626	0.0203247	0.0419956	0.176164
Brassica napus	UPLC-400	R55	NA	0.1051	0.00602258	NA	0.0463491	0.0169311	NA	3.00756	0.244518	0.0716511	0.042115	0.062794	0.0614689	NA	3.6221	66.948	19.8398	3.97814	NA	NA	NA	0.456889	1.16398	0.0694257	0.00382533	0.0182671	0.291792	0.0345213	0.0403774	0.015932	0.233544	0.109705	0.0385315	0.00700508	0.0477167	0.0238432	0.0404534	0.173938
Brassica napus	UPLC-400	R76	NA	0.0856007	0.0061368	NA	0.112756	0.020662	NA	3.59114	0.278123	0.0709761	0.029108	0.0806289	0.0574818	NA	3.34885	68.5661	18.5116	3.43956	NA	NA	NA	0.470617	0.910261	0.0530789	0.00441286	0.0223021	0.341428	0.0324447	0.0591341	0.018137	0.352117	0.104614	0.0776701	0.00817986	0.111684	0.0192639	0.0750754	0.328063
Brassica napus	UPLC-400	R33	NA	0.115346	0.0129648	NA	0.107576	0.022232	NA	3.5988	0.287297	0.0610207	0.0236149	0.130829	0.0670429	NA	4.83242	75.1067	10.9543	2.27642	NA	NA	NA	0.539042	1.19474	0.0745749	0.00350134	0.0358329	0.487206	0.0431995	0.0855438	0.0173903	0.511692	0.093665	0.0983256	0.00192298	0.129816	0.0191084	0.144615	0.461046
Brassica napus	UPLC-400	R98	NA	0.128605	0.00883358	NA	0.224101	0.0240446	NA	3.24807	0.259907	0.0701334	0.071381	0.112026	0.0623032	NA	2.95387	78.6325	7.98732	4.51927	NA	NA	NA	0.56044	1.10213	0.0583766	0.00533739	0.0202559	0.31906	0.0235638	0.0459637	0.0139551	0.238667	0.0968312	0.0519872	0.00605384	0.0648133	0.0162875	0.0550127	0.224751
Brassica napus	UPLC-400	R108	NA	0.0543651	0.00174991	NA	0.123171	0.0124632	NA	4.78636	0.262988	0.0559804	0.0640423	0.0538957	0.0537609	NA	2.48971	62.1206	20.4419	7.10373	NA	NA	NA	0.587101	1.21434	0.0756529	0.00647904	0.0255039	0.411709	0.0387194	0.0471917	0.0273162	0.275796	0.191427	0.0466112	0.00984349	0.0555819	0.0316796	0.0373656	0.208073
Brassica napus	UPLC-400	R75	NA	0.118369	0.0070539	NA	0.101178	0.01462	NA	3.10266	0.243896	0.0581725	0.0384608	0.0962312	0.0588992	NA	3.14476	75.7467	11.7456	3.63462	NA	NA	NA	0.457868	1.06051	0.0583082	0.00273805	0.0262376	0.346111	0.0331228	0.0558335	0.0119142	0.340031	0.0857439	0.0690325	0.00219494	0.081947	0.01828	0.0908254	0.304266
Brassica napus	UPLC-400	R23	NA	0.0774998	0.00415394	NA	0.0743674	0.0163929	NA	3.29196	0.276616	0.0787562	0.0937315	0.0895358	0.0527571	NA	2.96719	65.5622	18.7778	6.45307	NA	NA	NA	0.547492	1.03525	0.0761151	0.00544182	0.0246653	0.447158	0.0344072	0.0552019	0.0182234	0.384514	0.146171	0.0735298	0.00629062	0.0866984	0.0219086	0.0702472	0.376182
Brassica napus	UPLC-400	R84	NA	0.0667928	0.00919286	NA	0.0942216	0.0157879	NA	2.76579	0.219032	0.0718273	0.0357256	0.0771777	0.0643488	NA	2.65111	80.9389	8.01146	2.7382	NA	NA	NA	0.536618	1.32462	0.0532774	0.00266852	0.0214663	0.346896	0.0371957	0.0459367	0.0170737	0.274731	0.102167	0.0474519	0.00403779	0.0738477	0.0169767	0.0437864	0.213933
Brassica napus	UPLC-400	R32	NA	0.093658	0.00504551	NA	0.0488862	0.0179019	NA	2.99559	0.212326	0.0850055	0.0640462	0.0673773	0.0548954	NA	2.43514	67.5476	18.3038	5.87489	NA	NA	NA	0.519647	1.22809	0.0850761	0.00570218	0.0203816	0.351354	0.0349126	0.0449037	0.0191239	0.278931	0.132658	0.0516146	0.00478864	0.0635815	0.0189235	0.0551312	0.216509
Brassica napus	UPLC-400	R19	NA	0.193241	0.00617681	NA	0.113493	0.0223746	NA	3.90246	0.295906	0.0607531	0.0744733	0.0760826	0.0539104	NA	4.3822	62.2744	18.7856	7.4631	NA	NA	NA	0.544708	1.08952	0.0721384	0.00762332	0.0288571	0.517621	0.042519	0.0773486	0.0141403	0.479001	0.150905	0.0934505	0.0057717	0.11548	0.0226038	0.11666	0.438273
Brassica napus	UPLC-400	R3	NA	0.124523	0.00380671	NA	0.0860839	0.012027	NA	2.78872	0.196994	0.063491	0.036103	0.055164	0.0543553	NA	3.17984	66.6453	20.5591	3.92459	NA	NA	NA	0.440342	1.03049	0.0717734	0.00339989	0.0194202	0.461271	0.0328391	0.0716554	0.0151529	0.566432	0.102351	0.100688	0.00578079	0.129104	0.0193289	0.159137	0.676481
Brassica napus	UPLC-400	R37	NA	0.0942555	0.00718442	NA	0.0894271	0.0259028	NA	6.62106	0.337041	0.0758238	0.0591185	0.105076	0.0651308	NA	3.71771	60.5257	19.6614	6.57635	NA	NA	NA	0.488693	0.958238	0.0861472	0.0057488	0.033405	0.461196	0.0350977	0.0734976	0.0183255	0.413941	0.117435	0.0882359	0.00555954	0.109223	0.0174431	0.327713	0.393122
Brassica napus	UPLC-400	R4	NA	0.108446	0.00418455	NA	0.147957	0.0292741	NA	4.13007	0.368329	0.0750299	0.0887018	0.108602	0.0734702	NA	4.56307	55.6308	25.2689	6.93614	NA	NA	NA	0.578429	1.18093	0.104022	0.00787063	0.0261779	0.536825	0.037351	0.0778838	0.0314234	0.454238	0.210964	0.0675705	0.0159714	0.0995133	0.0358087	0.0516746	0.317979
Heliantus annuus	UPLC-5	S2	NA	0.0526885	NA	NA	0.0161959	0.0209807	NA	13.5457	0.224893	0.0140542	NA	0.0530181	0.0586019	0.0136289	8.46391	29.8949	43.0081	1.30811	0.00581113	0.0340368	0.047362	0.61372	0.676491	0.0703119	NA	0.0142464	1.7347	0.0148238	0.0866734	0.00379383	0.476754	0.045536	0.0161114	NA	0.0184726	NA	NA	0.00141035
Heliantus annuus	UPLC-5	S6	NA	0.0518301	NA	NA	0.0230273	0.0179781	NA	13.4826	0.188501	0.0137713	NA	0.099155	0.060601	0.0125307	14.8965	26.5278	38.8351	0.975391	0.00794671	0.0435356	0.0505117	1.41984	0.580724	0.0476998	NA	0.0166686	2.661	0.0108335	0.0398709	0.00268527	0.380713	0.0294948	0.0048155	NA	0.0113359	NA	NA	0.00157878
Heliantus annuus	UPLC-5	S7	NA	0.0657134	NA	NA	0.022669	0.0248034	NA	13.6537	0.185308	0.0126425	NA	0.119385	0.105766	0.0185517	11.187	31.2159	39.7702	0.411189	0.00856587	0.0579464	0.0723127	0.735111	0.424035	0.0516978	NA	0.0135202	1.84123	0.0141895	0.0692809	0.00721352	0.510613	0.0743447	0.0120436	NA	0.0197844	NA	NA	0.00204466
Heliantus annuus	UPLC-5	S32	NA	0.021591	NA	NA	0.0179413	0.0143463	NA	10.9314	0.130232	0.00418684	NA	0.0801454	0.0609552	0.00364277	15.3412	36.3876	32.5137	0.263364	0.00695717	0.0536723	0.0182253	1.1979	0.554674	0.0210039	NA	0.0173107	2.32177	0.00782183	0.0447634	0.00148072	0.336486	0.0223476	0.00538582	NA	0.0140378	NA	NA	0.00115999
Heliantus annuus	UPLC-5	S34	NA	0.0559489	NA	NA	0.0218614	0.022379	NA	12.9008	0.181838	0.00619719	NA	0.0705353	0.0661375	0.00970771	13.2782	31.761	37.7548	0.942366	0.00485672	0.0532657	0.0431958	0.782752	0.503615	0.0332826	NA	0.0124326	1.55438	0.0107766	0.0453791	0.00453912	0.284241	0.0421145	0.00654479	NA	0.0214867	NA	NA	0.00109985
Heliantus annuus	UPLC-5	S35	NA	0.0475328	NA	NA	0.0188665	0.0100311	NA	11.7617	0.167036	0.00483758	NA	0.0932047	0.0934026	0.0110631	11.9782	33.1064	38.1231	1.45928	0.00689927	0.0688172	0.0385262	0.621251	0.59812	0.034394	NA	0.0140834	1.82994	0.0120731	0.0489473	0.00443442	0.307446	0.0365347	0.00620855	NA	0.0184233	NA	NA	0.000902765
Heliantus annuus	UPLC-5	S63	NA	0.107129	NA	NA	0.0197386	0.0326053	NA	13.0653	0.188595	0.00992852	NA	0.156105	0.103135	0.00827818	12.4426	37.2715	29.889	0.915905	0.0106097	0.0983904	0.0439126	1.41742	0.804565	0.0619015	NA	0.0198094	3.48871	0.0164952	0.0553692	0.00219974	0.409244	0.0302498	0.00549564	NA	0.0205019	NA	NA	0.00200659
Heliantus annuus	UPLC-5	S89	NA	0.0710119	NA	NA	0.0208187	0.0125878	NA	11.0321	0.6705	0.0267628	NA	0.062215	0.134722	0.0190986	5.6369	34.1894	45.5491	1.21328	0.00607249	0.0672931	0.0366554	0.171531	0.614933	0.0782793	NA	0.00966759	0.561355	0.0130178	0.0502577	0.0040176	0.289765	0.027502	0.0105815	NA	0.0190732	NA	NA	0.000504311
Heliantus annuus	UPLC-5	S103	NA	0.0460053	NA	NA	0.016768	0.0115244	NA	13.347	0.281953	0.0078419	NA	0.0862999	0.0824838	0.00963666	13.6805	32.8279	34.7947	0.372774	0.00592183	0.0412435	0.0240173	1.03249	0.504773	0.0323495	NA	0.0112541	2.738	0.0118186	0.0506348	0.00155532	0.373938	0.0176969	0.00565869	NA	0.0106417	NA	NA	0.00185511
Heliantus annuus	UPLC-5	S105	NA	0.0637015	NA	NA	0.0201181	0.0318065	NA	10.9764	0.13636	0.0078395	NA	0.0994908	0.0973126	0.00901337	12.8541	37.0442	35.4486	0.648564	0.00762557	0.0853038	0.0375607	0.701028	0.53399	0.0297399	NA	0.0102132	1.24279	0.00683998	0.0405357	0.0013313	0.350204	0.0186104	0.00824607	NA	0.0326784	NA	NA	0.0070223
Heliantus annuus	UPLC-5	S134	NA	0.0561615	NA	NA	0.0255383	0.0108676	NA	12.6345	0.346854	0.0129618	NA	0.132401	0.146575	0.0392144	10.728	26.2877	43.3715	2.73788	0.00792859	0.108201	0.100403	0.639539	0.869593	0.0760563	NA	0.018813	1.79514	0.021395	0.0759352	0.00975747	0.533047	0.0737572	0.0122127	NA	0.0166027	NA	NA	0.00114409
Heliantus annuus	UPLC-5	S141	NA	0.0799697	NA	NA	0.0230222	0.0246877	NA	13.3341	0.328052	0.018793	NA	0.136049	0.137207	0.0543546	12.2528	23.2138	44.7967	2.21608	0.00935758	0.0806534	0.11828	0.946872	0.646055	0.0823094	NA	0.0207195	1.66607	0.0169006	0.0818557	0.0103676	0.519498	0.0742185	0.0143906	NA	0.0162848	NA	NA	0.000876533
Heliantus annuus	UPLC-5	S151	NA	0.0480574	NA	NA	0.018675	0.0151683	NA	11.4095	0.153055	0.00820434	NA	0.0633286	0.0466882	0.00649684	14.8163	30.7638	39.9374	0.633389	0.00559048	0.0234687	0.0241014	0.768897	0.261793	0.0221675	NA	0.0149251	1.00476	0.00855809	0.0361121	0.00523194	0.202981	0.0415604	0.00699956	NA	0.0191919	NA	NA	0.00173547
Heliantus annuus	UPLC-5	S155	NA	0.0592707	NA	NA	0.0323467	0.031102	NA	13.2206	0.205401	0.0171859	NA	0.134894	0.0891799	0.0226845	14.7581	25.97	41.6136	0.666304	0.0122136	0.0624822	0.0984719	1.0122	0.374512	0.0447294	NA	0.0184122	1.7617	0.00690235	0.0485087	0.00247613	0.358273	0.0206362	0.00727271	NA	0.0235686	NA	NA	0.00377189
Heliantus annuus	UPLC-5	S161	NA	0.0798537	NA	NA	0.0172444	0.0222326	NA	12.7781	0.182254	0.0168431	NA	0.0806636	0.0720639	0.0295508	10.3378	23.5681	47.6788	1.64064	0.00580303	0.052858	0.079615	0.705103	0.874042	0.12007	NA	0.0152686	1.87509	0.0167779	0.0617196	0.00575274	0.280206	0.0518057	0.00714262	NA	0.0133662	NA	NA	0.00065666
Heliantus annuus	UPLC-5	S173	NA	0.0503973	NA	NA	0.0135176	0.0093737	NA	12.7976	0.3881	0.0127661	NA	0.10277	0.113962	0.0129422	11.1897	30.1637	41.7091	0.84699	0.00480987	0.0440253	0.0411652	0.695828	0.430851	0.0315311	NA	0.0112797	1.53047	0.00518927	0.0307513	0.00138726	0.197222	0.0139512	0.00240177	NA	0.00753775	NA	NA	6.46223e-05
Heliantus annuus	UPLC-5	S224	NA	0.0293653	NA	NA	0.0234318	0.0101481	NA	8.48384	0.112494	0.00859012	NA	0.103621	0.0898802	0.00609173	10.4834	37.8877	39.9275	0.69373	0.00687779	0.0630596	0.0298191	0.533362	0.46521	0.025669	NA	0.0129263	1.18522	0.0142365	0.0386193	0.00411514	0.198246	0.0338637	0.00692906	NA	0.020742	NA	NA	0.00169599
Heliantus annuus	UPLC-5	S229	NA	0.0535514	NA	NA	0.0211413	0.00777425	NA	11.898	0.131522	0.00894564	NA	0.100821	0.0888663	0.0114807	12.1127	29.7053	40.5955	1.07633	0.007055	0.0552355	0.0453477	0.939487	0.475186	0.0330907	NA	0.0127386	2.6372	0.00999704	0.0388799	0.0010483	0.375194	0.011868	0.0045521	NA	0.0166403	NA	NA	0.00104026
Heliantus annuus	UPLC-5	S250	NA	0.0460972	NA	NA	0.0238717	0.0227772	NA	12.318	0.168686	0.0142779	NA	0.0898747	0.0918984	0.012878	9.685	31.0243	42.1808	1.49241	0.00612866	0.0406083	0.0345285	0.57008	0.438095	0.040137	NA	0.0139299	1.82107	0.0109621	0.0450939	0.00442678	0.255444	0.0411302	0.00644279	NA	0.012637	NA	NA	0.00208646
Heliantus annuus	UPLC-5	S253	NA	0.0396271	NA	NA	0.0194286	0.0120381	NA	10.9831	0.0917014	0.00714286	NA	0.0559475	0.0538957	0.00907082	9.21975	32.8201	44.7792	0.476815	0.00402965	0.0329403	0.0374376	0.328139	0.316229	0.0275768	NA	0.00722825	0.758558	0.00693298	0.029383	0.00297904	0.186813	0.0302678	0.00659707	NA	0.0238966	NA	NA	0.00126338
Heliantus annuus	UPLC-5	S254	NA	0.0583849	NA	NA	0.0142948	0.0123588	NA	12.0084	0.138883	0.00931804	NA	0.073675	0.0581954	0.00722191	12.966	29.505	40.5323	1.56154	0.00528504	0.030811	0.0259369	0.909558	0.409075	0.0281616	NA	0.0123479	1.65524	0.00982365	0.041031	0.00249249	0.255611	0.0391666	0.00638256	NA	0.0099078	NA	NA	0.00116753
Heliantus annuus	UPLC-5	S262	NA	0.0396769	NA	NA	0.0170357	0.016035	NA	10.9141	0.148002	0.0153768	NA	0.0946587	0.0807656	0.01117	12.4131	31.1505	41.2682	1.22802	0.0100039	0.0595485	0.0484228	0.790718	0.508417	0.0485441	NA	0.0149287	1.2833	0.00838529	0.041003	0.00265241	0.2559	0.0271287	0.00751068	NA	0.0191742	NA	NA	0.0072927
Heliantus annuus	UPLC-5	S274	NA	0.0277674	NA	NA	0.0165199	0.017785	NA	12.2439	0.126455	0.00768391	NA	0.0561995	0.0422769	0.00377221	13.1026	32.4239	38.233	0.767284	0.00412437	0.0198022	0.0134132	0.811537	0.266996	0.0198422	NA	0.00960985	1.78489	0.00565028	0.0315447	0.00217081	0.211732	0.0247184	0.00406337	NA	0.0145094	NA	NA	0.000615222
Heliantus annuus	UPLC-5	S299	NA	0.0662693	NA	NA	0.0169389	0.022362	NA	13.9953	0.700293	0.0309861	NA	0.072484	0.0863226	0.0226431	7.32362	27.1215	47.8879	0.912603	0.00460987	0.0383502	0.057829	0.37227	0.462411	0.062146	NA	0.0108355	0.921762	0.010655	0.0482947	0.0057184	0.236055	0.0511597	0.00896485	NA	0.0262667	NA	NA	0.00160925
Heliantus annuus	UPLC-5	S302	NA	0.0448279	NA	NA	0.0144502	0.0107659	NA	9.90041	0.120354	0.00450109	NA	0.0844329	0.0807883	0.00544155	11.755	35.3808	40.405	0.389361	0.00473348	0.0450237	0.0249267	0.476569	0.32116	0.0203568	NA	0.00894688	1.04143	0.003776	0.0266261	0.00168687	0.165075	0.0201684	0.00482905	NA	0.0191534	NA	NA	0.000804785
Heliantus annuus	UPLC-5	S311	NA	0.0440406	NA	NA	0.0276833	0.0158596	NA	12.8001	0.0861849	0.0140126	NA	0.121581	0.100272	0.00876872	14.7058	0.275322	68.3001	0.872786	0.00817379	0.0871846	0.0520981	0.515092	0.601276	0.0381193	NA	0.0151076	1.55717	0.00812952	NA	0.00457925	0.242146	NA	0.00799911	NA	0.0357768	NA	NA	0.00330779
Heliantus annuus	UPLC-5	S320	NA	0.041245	NA	NA	0.0150674	0.0152035	NA	11.1894	0.223624	0.0135602	NA	0.0616151	0.0769567	0.00881561	7.8171	33.2974	45.4234	0.545416	0.00352484	NA	0.044546	0.289017	0.280452	NA	NA	0.00653442	0.892624	0.00444642	0.0237226	0.00173156	0.000246644	0.0311406	NA	NA	NA	NA	NA	0.000274656
Heliantus annuus	UPLC-5	S321	NA	0.0249264	NA	NA	0.0143621	0.00870861	NA	10.6362	0.108365	0.00614351	NA	0.0628758	0.0733342	0.00587982	7.35498	36.4139	43.5804	0.407669	0.00458339	0.0435034	0.027567	0.292614	0.432411	0.032954	NA	0.00972564	0.602941	0.00638342	0.0294682	0.00373186	0.145556	0.0297483	0.00743934	NA	0.0205491	NA	NA	0.00127499
Heliantus annuus	UPLC-5	S329	NA	0.0530705	NA	NA	0.0134923	0.00820876	NA	11.5077	0.199168	0.0120076	NA	0.0453638	0.0493008	0.00724856	8.11989	31.6671	44.1825	0.986071	0.00280416	0.0271616	0.0264461	0.411496	0.583255	0.0553477	NA	0.00614764	1.86463	0.0100228	0.0342061	0.00252756	0.425157	0.0200386	0.00616745	NA	0.0237235	NA	NA	0.000982158
Heliantus annuus	UPLC-5	S335	NA	0.0432333	NA	NA	0.010824	0.0130458	NA	12.1856	0.133251	0.00984456	NA	0.0970827	0.0840578	0.0163766	10.1735	33.0367	40.5507	0.222233	0.00346606	0.045729	0.0601471	0.616195	0.490182	0.0624108	NA	0.0127567	2.31016	0.00754154	0.0374963	0.000697803	0.238267	0.00752794	0.00498726	NA	0.0157919	NA	NA	0.00155001
Heliantus annuus	UPLC-5	S341	NA	0.047502	NA	NA	0.0144395	0.0190026	NA	11.48	0.115338	0.0122969	NA	0.0750688	0.0531396	0.0118553	12.5466	28.9653	41.9937	1.6605	0.00517855	0.0418812	0.0503858	0.758553	0.505092	0.0468744	NA	0.0121037	1.5207	0.00752439	0.0523512	0.0026282	0.406638	0.0409938	0.0103118	NA	0.0435554	NA	NA	0.00434992
Heliantus annuus	UPLC-5	S342	NA	0.0276079	NA	NA	0.0145302	0.011621	NA	8.10027	0.0687202	0.00537529	NA	0.108301	0.095023	0.00432177	13.6066	38.1469	35.5976	0.905622	0.00689757	0.0718178	0.0214816	0.761075	0.400004	0.0143656	NA	0.014231	2.08976	0.00576661	0.0516917	0.00132066	0.295862	0.0249684	0.00737088	NA	0.0164985	NA	NA	0.0019069
Heliantus annuus	UPLC-5	S390	NA	0.0254748	NA	NA	0.0146036	0.00857636	NA	9.23337	0.0909354	0.00449256	NA	0.073276	0.0533318	0.00422232	13.9763	37.1004	36.0227	0.499158	0.00656104	0.044726	0.0210928	0.904857	0.478968	0.0227019	NA	0.0159575	1.33158	0.00680463	0.0584506	0.0035669	0.336221	0.04365	0.0132812	NA	0.0341787	NA	NA	0.00680549
Heliantus annuus	UPLC-5	S401	NA	0.0214149	NA	NA	0.0253674	0.0102117	NA	8.10593	0.583557	0.000723653	NA	0.0718395	0.19261	0.000414292	5.00915	63.8067	18.5991	0.104621	0.00501766	0.123244	0.00513238	0.345809	1.56783	0.0513855	NA	0.0122824	1.45816	0.043469	0.0687566	0.00792918	0.397699	0.114434	0.013097	NA	0.0185442	NA	NA	0.00403094
Heliantus annuus	UPLC-5	S417	NA	0.0362274	NA	NA	0.015479	0.0107692	NA	10.5122	0.178619	0.00682683	NA	0.104204	0.156167	0.00823903	7.66291	40.9293	37.1382	0.291083	0.00526756	0.0769975	0.0221932	0.48192	0.532412	0.0271181	NA	0.0109321	1.83709	0.00833163	0.0528862	0.00124899	0.399963	0.00484949	0.00794492	NA	0.02594	NA	NA	0.00366934
Heliantus annuus	UPLC-5	S434	NA	0.0460277	NA	NA	0.0129639	0.015853	NA	11.1664	0.0997356	0.00886044	NA	0.0692488	0.0636968	0.00684666	8.84263	33.1567	42.6033	0.509725	0.00520418	0.0432377	0.0314258	0.523683	0.559538	0.0437823	NA	0.0103993	1.87567	0.0114234	0.0688054	0.00284153	0.616532	0.0367967	0.0167806	NA	0.0428381	NA	NA	0.00464549
Heliantus annuus	UPLC-5	S437	NA	0.0264583	NA	NA	0.0135189	0.0108416	NA	10.7354	0.115435	0.00829956	NA	0.106429	0.107256	0.0162517	11.8898	30.9165	40.9567	0.935835	0.00540688	0.084898	0.0668101	0.911271	0.685107	0.048074	NA	0.0133016	2.40545	0.010258	0.0569018	0.00200656	0.422097	0.0224506	0.00762304	NA	0.0217075	NA	NA	0.00259289
Heliantus annuus	UPLC-5	S465	NA	0.0232066	NA	NA	0.0164635	0.00782534	NA	8.99721	0.150014	0.00809238	NA	0.0791561	0.094423	0.0114152	8.80412	34.7629	44.9653	0.459664	0.00371851	0.0382137	0.0333107	0.378678	0.264087	0.0229083	NA	0.0104899	1.00572	0.00527454	0.0358552	0.00173819	0.189136	0.0178523	0.00554736	NA	0.0180704	NA	NA	0.002958
Heliantus annuus	UPLC-5	S467	NA	0.0345781	NA	NA	0.0114387	0.00931102	NA	10.8276	0.241655	0.00998829	NA	0.069702	0.0554012	0.00620696	11.6147	33.5927	39.9739	0.397324	0.00414658	0.0322222	0.0246612	0.678375	0.365754	0.0256781	NA	0.0140763	2.0468	0.00630706	0.0370191	0.00145065	0.226634	0.0239156	0.00341167	NA	0.00690346	NA	NA	0.000660417
Heliantus annuus	UPLC-5	S494	NA	0.0156258	NA	NA	0.0171071	0.0110728	NA	10.07	0.160165	0.00517416	NA	0.0550511	0.0535563	0.00523321	10.6342	35.2419	41.681	0.207351	0.00381548	0.0220273	0.0160563	0.467628	0.284872	0.0182788	NA	0.00840946	1.07079	0.00666533	0.0248511	0.0011502	0.166382	0.0117847	0.00402686	NA	0.0162699	NA	NA	0.00197488
Heliantus annuus	UPLC-5	S497	NA	0.0187552	NA	NA	0.0190794	0.00615252	NA	8.28319	0.114035	0.00367879	NA	0.067638	0.0728018	0.004902	6.79533	40.9426	41.8364	0.117566	0.00288746	0.0290091	0.0141109	0.266608	0.228506	0.0141145	NA	0.00977521	1.24368	0.0046505	0.0267368	0.00156178	0.153397	0.0127529	0.00303616	NA	0.0101291	NA	NA	0.00125769
Heliantus annuus	UPLC-5	S499	NA	0.0435984	NA	NA	0.0208512	0.020888	NA	11.8675	0.298864	0.0417278	NA	0.0789943	0.104668	0.0377783	7.51413	26.7848	50.0935	1.23289	0.00361648	0.0479135	0.0814907	0.34148	0.443864	0.0804786	NA	0.00730478	1.1224	0.0113894	0.0304064	0.00516392	0.256994	0.0509434	0.00489402	NA	0.0298044	NA	NA	0.00131478
Heliantus annuus	UPLC-5	S520	NA	0.030339	NA	NA	0.0185439	0.014327	NA	9.83188	0.0992112	0.00999828	NA	0.0672935	0.0578246	0.00368906	12.6858	35.2043	37.6868	0.82305	0.00587785	0.0475632	0.018216	0.864402	0.596429	0.0261267	NA	0.0138725	1.95661	0.00853378	0.0382389	0.00117791	0.22118	0.0108866	0.00403837	NA	0.011862	NA	NA	0.000934404
Heliantus annuus	UPLC-5	S529	NA	0.0594136	NA	NA	0.0212865	0.02181	NA	13.6749	0.226301	0.0265044	NA	0.119208	0.116071	0.0340978	10.3723	24.8823	47.6678	0.965124	0.00730016	0.0577399	0.109537	0.621423	0.325821	0.0474204	NA	0.0132988	0.997057	0.00999897	0.0388751	0.00731129	0.207596	0.060682	0.00709517	NA	0.029375	NA	NA	0.00259463
Heliantus annuus	UPLC-5	S541	NA	0.0339011	NA	NA	0.012923	0.00736535	NA	10.5054	0.104754	0.0102415	NA	0.102322	0.0979037	0.0138621	11.137	30.5537	42.8606	0.962616	0.00572371	0.0782391	0.0703158	0.761569	0.576679	0.0419545	NA	0.0111023	2.11003	0.00957268	0.0432844	0.00319393	0.393762	0.0416131	0.00502498	NA	0.0179475	NA	NA	0.000551802
Heliantus annuus	UPLC-5	S553	NA	0.0541697	NA	NA	0.0153722	0.0147089	NA	11.4245	0.15567	0.0132408	NA	0.075011	0.0972301	0.0194501	7.00148	29.8009	49.2661	0.627491	0.0041072	0.0482156	0.0618074	0.267389	0.4894	0.0548899	NA	0.0109181	0.733395	0.00827507	0.0408774	0.00677184	0.179495	0.0511709	0.00861252	NA	0.0159412	NA	NA	0.000753482
Heliantus annuus	UPLC-5	S558	NA	0.0310954	NA	NA	0.0138023	0.0184522	NA	10.3174	0.088611	0.00784022	NA	0.149578	0.134339	0.0240825	12.6087	28.1965	43.6815	1.28038	0.00721597	0.117067	0.122767	0.809365	0.669098	0.0465418	NA	0.0132079	1.91274	0.0130464	0.0442673	0.00652754	0.404601	0.0777561	0.00666295	NA	0.0155512	NA	NA	0.00151157
Heliantus annuus	UPLC-5	S568	NA	0.0511379	NA	NA	0.0168022	0.0259925	NA	13.4593	0.665249	0.0397896	NA	0.0538299	0.0670953	0.0236759	8.38733	26.2847	47.8651	1.60826	0.00323868	0.0278583	0.0451435	0.356702	0.46935	0.0711398	NA	0.00790857	0.719011	0.00929277	0.0274593	0.00469697	0.133905	0.0465034	0.00425195	NA	0.0139934	NA	NA	0.00101207
Heliantus annuus	UPLC-5	S569	NA	0.018924	NA	NA	0.0151187	0.00509708	NA	9.95631	0.0895354	0.00405226	NA	0.0595617	0.0476008	0.00258425	13.1027	38.126	36.3263	0.265835	0.00341639	0.0307111	0.0120969	0.518146	0.269298	0.0153362	NA	0.00778724	1.17539	0.0052463	0.0208759	0.00102187	0.151615	0.0128346	0.00362251	NA	0.0124467	NA	NA	0.001615
Heliantus annuus	UPLC-5	S586	NA	0.0204268	NA	NA	0.0147081	0.0109372	NA	9.29977	0.0752829	0.00777514	NA	0.0901242	0.0726378	0.00667837	10.9784	36.849	39.8584	0.396194	0.00530247	0.0419037	0.0239287	0.540703	0.254668	0.0150745	NA	0.0089774	1.39798	0.00896077	0.0374708	0.00120373	0.329215	0.0202261	0.00780456	NA	0.0209901	NA	NA	0.000533937
Heliantus annuus	UPLC-400	S2	NA	0.217911	NA	NA	0.0907681	0.0160638	NA	5.51863	0.151561	0.00822312	NA	0.0490623	0.0200014	0.00806906	2.98154	25.2415	63.6584	0.528145	0.00567396	0.0175613	NA	0.31016	0.244679	0.0166334	NA	0.00954223	0.77258	0.00885934	0.0780923	NA	0.374844	0.0149224	NA	NA	0.0276971	NA	NA	NA
Heliantus annuus	UPLC-400	S6	NA	0.106505	NA	NA	0.0714491	0.0065246	NA	5.83876	0.118178	0.00525724	NA	0.0875315	0.0276524	0.0057154	6.63036	25.7711	59.0828	0.359404	0.00384388	0.0173626	NA	0.59269	0.168141	0.00868543	NA	0.0135196	1.08337	0.00830085	0.035265	NA	0.248722	0.00626872	NA	NA	0.0138113	NA	NA	NA
Heliantus annuus	UPLC-400	S7	NA	0.130905	NA	NA	0.0946483	0.0186492	NA	6.0052	0.261529	0.00776535	NA	0.0887938	0.0459416	0.01142	4.07261	30.6435	56.7604	0.214816	0.0076769	0.0312334	NA	0.401312	0.17183	0.00872381	NA	0.0126943	0.905169	0.00840153	0.0721554	NA	0.432673	0.0242355	NA	NA	0.0358412	NA	NA	NA
Heliantus annuus	UPLC-400	S32	NA	0.274226	NA	NA	0.321292	0.0524677	NA	4.36494	0.539687	0.00884377	NA	0.196524	0.118949	0.00272739	6.10837	53.6848	33.0383	0.160316	0.00706457	0.0203589	NA	0.509282	0.156215	0.00392543	NA	0.0161033	0.906055	0.014002	0.0420018	NA	0.257769	0.00615692	NA	NA	0.0238827	NA	NA	NA
Heliantus annuus	UPLC-400	S34	NA	0.239472	NA	NA	0.288635	0.0300207	NA	5.40178	0.29831	0.00434472	NA	0.136147	0.0606412	0.00593046	4.47	39.3216	48.5823	0.329243	0.00488568	0.022702	NA	0.359392	0.163826	0.00791778	NA	0.0102272	0.623403	0.0152507	0.0425782	NA	0.210727	0.0118007	NA	NA	0.0189792	NA	NA	NA
Heliantus annuus	UPLC-400	S35	NA	0.165517	NA	NA	0.276531	0.0175185	NA	4.74317	0.243572	0.00279569	NA	0.130574	0.0677182	0.00519001	4.02135	40.5751	48.1059	0.552963	0.0104985	0.0255992	NA	0.323773	0.202769	0.0066051	NA	0.0138842	0.816356	0.00996261	0.0572369	NA	0.249533	0.0126393	NA	NA	0.0303365	NA	NA	NA
Heliantus annuus	UPLC-400	S63	NA	0.107714	NA	NA	0.0981684	0.0166368	NA	6.09373	0.106489	0.00256782	NA	0.105927	0.0301026	0.00478221	4.66842	51.6357	35.1403	0.217882	0.00514347	0.0191789	NA	0.467631	0.174624	0.00444608	NA	0.013798	1.14959	0.00514915	0.0374878	NA	0.237923	0.00829125	NA	NA	0.0160112	NA	NA	NA
Heliantus annuus	UPLC-400	S89	NA	0.126112	NA	NA	0.0510463	0.00485346	NA	3.2807	0.223681	0.00890457	NA	0.0576678	0.0393199	0.00828462	1.49393	37.3647	56.5896	0.284063	0.00528293	0.0209934	NA	0.0907134	0.168446	0.0127035	NA	0.00820108	0.212053	0.00790946	0.0389648	NA	0.165979	0.00947073	NA	NA	0.0206179	NA	NA	NA
Heliantus annuus	UPLC-400	S103	NA	0.0710614	NA	NA	0.0398957	0.00723434	NA	3.89746	0.143915	0.00387394	NA	0.0378774	0.0306714	0.00619271	2.90539	48.0212	43.9205	0.17044	0.00197767	0.015246	NA	0.20735	0.147804	0.00541897	NA	0.00316347	0.417939	0.00544065	0.0143692	NA	0.0969076	0.00115533	NA	NA	0.00428135	NA	NA	NA
Heliantus annuus	UPLC-400	S105	NA	0.0844542	NA	NA	0.0435397	0.0157482	NA	7.16289	0.0667074	0.00221115	NA	0.0743011	0.0249796	0.0046777	8.38493	46.0366	36.4244	0.217359	0.00765965	0.0234345	NA	0.516919	0.134614	0.00285583	NA	0.0121533	0.693172	0.00305891	0.0434031	NA	0.277937	0.00809595	NA	NA	0.0173965	NA	NA	NA
Heliantus annuus	UPLC-400	S134	NA	0.0625605	NA	NA	0.0366793	0.00565895	NA	4.17921	0.136136	0.00679386	NA	0.0504344	0.0480142	0.0175581	2.51866	25.8564	65.3806	0.853908	0.00217345	0.0396462	NA	0.18478	0.235129	0.0142768	NA	0.0084724	0.419971	0.0105879	0.0296216	NA	0.172646	0.0164377	NA	NA	0.0104409	NA	NA	NA
Heliantus annuus	UPLC-400	S141	NA	0.106383	NA	NA	0.0592058	0.0091595	NA	10.997	0.132639	0.00768414	NA	0.12226	0.0464134	0.0244535	7.51624	14.7877	63.52	0.628603	0.011984	0.0312037	NA	0.664643	0.18387	0.0154693	NA	0.022776	1.0353	0.0135885	0.0890657	NA	0.427652	0.0397461	NA	NA	0.0221087	NA	NA	NA
Heliantus annuus	UPLC-400	S151	NA	0.0892683	NA	NA	0.0640354	0.0125575	NA	5.1289	0.142835	0.00592653	NA	0.0450237	0.0148046	0.00543333	5.91048	31.0663	56.1332	0.282545	0.00413839	0.0117703	NA	0.420512	0.110706	0.00439211	NA	0.010261	0.526295	0.00469903	0.0362434	NA	0.18894	0.0143149	NA	NA	0.0102604	NA	NA	NA
Heliantus annuus	UPLC-400	S155	NA	0.0929077	NA	NA	0.0749764	0.022899	NA	5.38327	0.135224	0.00904552	NA	0.0783157	0.0313447	0.0152882	5.38301	21.438	65.8957	0.229403	0.00775909	0.0230998	NA	0.415726	0.128859	0.0105209	NA	0.0159619	0.669617	0.00311458	0.0329746	NA	0.22835	0.0051437	NA	NA	0.0131331	NA	NA	NA
Heliantus annuus	UPLC-400	S161	NA	0.0807094	NA	NA	0.0406546	0.00977199	NA	6.67537	0.0977116	0.00847478	NA	0.0503776	0.0236314	0.0141861	3.82614	17.1351	70.5942	0.499661	0.00235614	0.0142231	NA	0.322111	0.220311	0.0184235	NA	0.00856946	0.458833	0.00665392	0.0248045	NA	0.0898972	0.0166829	NA	NA	0.006168	NA	NA	NA
Heliantus annuus	UPLC-400	S173	NA	0.0707601	NA	NA	0.028167	0.0045671	NA	5.4518	0.17869	0.00672201	NA	0.0439555	0.0283368	0.00793203	3.57084	34.0512	55.372	0.258337	0.00236177	0.0172019	NA	0.294448	0.132335	0.005195	NA	0.00793584	0.492672	0.00197343	0.0230273	NA	0.126903	0.00287522	NA	NA	0.00741243	NA	NA	NA
Heliantus annuus	UPLC-400	S224	NA	0.0990054	NA	NA	0.080036	0.00978024	NA	2.50909	0.171674	0.00448054	NA	0.0471524	0.0319128	0.00523862	2.50162	47.4937	46.026	0.310847	0.0025225	0.0302004	NA	0.218711	0.183188	0.0038246	NA	0.00636495	0.359658	0.00898576	0.0221028	NA	0.126518	0.0118867	NA	NA	0.00960708	NA	NA	NA
Heliantus annuus	UPLC-400	S229	NA	0.0711057	NA	NA	0.0473327	0.0027358	NA	10.5047	0.107123	0.00277814	NA	0.0975852	0.0260541	0.00546615	11.6317	28.7408	44.5045	0.256247	0.0110092	0.0201776	NA	1.01294	0.12731	0.00593696	NA	0.0296178	2.45593	0.00759842	0.0797913	NA	0.587573	0.00750212	NA	NA	0.0171881	NA	NA	NA
Heliantus annuus	UPLC-400	S250	NA	0.0986594	NA	NA	0.0733664	0.0196226	NA	6.52313	0.143485	0.00695953	NA	0.0701893	0.0377135	0.00848228	4.03933	32.2245	54.7263	0.595355	0.00671157	0.0198663	NA	0.364706	0.193138	0.00914091	NA	0.0150608	0.860155	0.00696736	0.0538545	NA	0.231228	0.0172758	NA	NA	0.0163025	NA	NA	NA
Heliantus annuus	UPLC-400	S253	NA	0.155269	NA	NA	0.159751	0.0131619	NA	7.71854	0.129292	0.00475103	NA	0.0925137	0.0263531	0.00883504	5.37212	32.5466	52.3729	0.300963	0.0109691	0.0224221	NA	0.377678	0.147048	0.00721269	NA	0.0137514	0.616411	0.00509091	0.0513009	NA	0.26316	0.0201201	NA	NA	0.0216384	NA	NA	NA
Heliantus annuus	UPLC-400	S254	NA	0.0893093	NA	NA	0.0501189	0.00796122	NA	10.1605	0.0942284	0.00428322	NA	0.074658	0.0224411	0.00402976	10.807	29.6276	45.7767	0.610683	0.00873808	0.0150702	NA	0.946778	0.125337	0.00531596	NA	0.0217598	1.42219	0.00985333	0.0716962	NA	0.339706	0.0236636	NA	NA	0.0160297	NA	NA	NA
Heliantus annuus	UPLC-400	S262	NA	0.0676657	NA	NA	0.0658665	0.00859524	NA	5.64944	0.106949	0.00442574	NA	0.0662768	0.0310276	0.00680475	5.7556	33.974	52.4681	0.406037	0.00912425	0.0254904	NA	0.464338	0.178013	0.0101309	NA	0.0180436	0.691534	0.00425536	0.0486513	NA	0.23826	0.0122485	NA	NA	0.0227262	NA	NA	NA
Heliantus annuus	UPLC-400	S274	NA	0.0653291	NA	NA	0.0540062	0.0137666	NA	9.42804	0.117288	0.00437688	NA	0.0702038	0.015892	0.00349673	8.95691	38.0877	40.7173	0.245398	0.00574444	0.0111425	NA	0.740124	0.104498	0.00380756	NA	0.0183758	1.27883	0.00579917	0.0480747	NA	0.258533	0.0140623	NA	NA	0.0125146	NA	NA	NA
Heliantus annuus	UPLC-400	S299	NA	0.0968945	NA	NA	0.0529268	0.0156569	NA	10.4685	0.291459	0.0151828	NA	0.064064	0.0283104	0.0134561	3.74912	19.4572	64.5624	0.300923	0.0067379	0.0174701	NA	0.309894	0.156811	0.012883	NA	0.0105835	0.448477	0.00868034	0.0418905	NA	0.158351	0.0253326	NA	NA	0.00911882	NA	NA	NA
Heliantus annuus	UPLC-400	S302	NA	0.0900392	NA	NA	0.0653749	0.00735469	NA	5.06678	0.107125	0.00238608	NA	0.0594213	0.0328441	0.00470587	5.60389	42.3177	45.1719	0.252017	0.00617429	0.0234057	NA	0.398815	0.139251	0.00367559	NA	0.0101125	0.650914	0.00185185	0.0384246	NA	0.201502	0.0104965	NA	NA	0.0123904	NA	NA	NA
Heliantus annuus	UPLC-400	S311	NA	0.146623	NA	NA	0.0948031	0.0171256	NA	4.02963	0.216412	0.00384334	NA	0.0701925	0.0421397	0.00413656	4.20623	41.1261	48.7288	0.358398	0.00577769	0.0324633	NA	0.267426	0.186183	0.00490107	NA	0.00920295	0.562712	0.00369805	0.0333342	NA	0.171535	0.00344924	NA	NA	0.0147291	NA	NA	NA
Heliantus annuus	UPLC-400	S320	NA	0.0926082	NA	NA	0.0465964	0.0125983	NA	5.57849	0.180605	0.00637898	NA	0.0534599	0.0307485	0.00581153	3.51382	34.9779	54.6283	0.255423	NA	NA	NA	0.270628	NA	NA	NA	0.00795571	0.502205	0.00271238	0.0285755	NA	NA	0.0120781	NA	NA	NA	NA	NA	NA
Heliantus annuus	UPLC-400	S321	NA	0.100285	NA	NA	0.11487	0.00825331	NA	5.0968	0.129402	0.0020871	NA	0.065095	0.0280598	0.00520881	3.27711	40.5367	50.3154	0.192376	NA	NA	NA	NA	NA	NA	NA	0.0117488	0.351912	NA	0.0393161	NA	NA	0.0100578	NA	NA	NA	NA	NA	NA
Heliantus annuus	UPLC-400	S329	NA	0.0760608	NA	NA	0.0484007	0.00378445	NA	6.29245	0.113934	0.00471292	NA	0.0419497	0.0207268	0.00515563	3.93667	29.5426	58.9435	0.261173	NA	NA	NA	0.000288697	NA	NA	NA	0.0080817	0.833267	0.00821722	0.0300259	NA	NA	0.00728723	NA	NA	NA	NA	NA	NA
Heliantus annuus	UPLC-400	S335	NA	0.0771516	NA	NA	0.0302931	0.0128008	NA	5.45173	0.117175	0.0039078	NA	0.051675	0.0289157	0.0127316	3.33142	39.7203	50.4101	0.126549	NA	NA	NA	NA	NA	NA	NA	0.0110154	0.765546	NA	0.0276565	NA	NA	0.00141358	NA	NA	NA	NA	NA	NA
Heliantus annuus	UPLC-400	S341	NA	0.135313	NA	NA	0.0374089	0.0113087	NA	5.38712	0.0928151	0.00514764	NA	0.0491955	0.0208437	0.00743549	4.79354	29.6095	59.0476	0.539362	NA	NA	NA	NA	NA	NA	NA	NA	0.394711	NA	0.0408185	NA	NA	0.0155203	NA	NA	NA	NA	NA	NA
Heliantus annuus	UPLC-400	S342	NA	0.0527321	NA	NA	0.0424782	0.0084251	NA	3.78895	0.0707412	0.00117826	NA	0.0672579	0.035666	0.00327679	6.01461	53.3708	34.7971	0.402462	0.00472765	NA	NA	0.399872	0.153215	NA	NA	0.0138375	0.761259	0.0022644	0.0356454	NA	0.188288	0.0104514	NA	NA	NA	NA	NA	NA
Heliantus annuus	UPLC-400	S390	NA	0.0542491	NA	NA	0.0349481	0.00720829	NA	3.6055	0.089101	0.00310874	NA	0.0442165	0.0235774	0.00183189	5.56461	50.442	38.5185	0.232348	0.0058286	0.0172609	NA	0.447353	0.159393	0.00426371	NA	0.0144258	0.625617	0.00252199	0.0574435	NA	0.261326	0.0146025	NA	NA	0.0249662	NA	NA	NA
Heliantus annuus	UPLC-400	S401	NA	0.133824	NA	NA	0.192832	0.0186037	NA	2.83841	0.383644	0.000473635	NA	0.0830113	0.0998225	0.000717179	1.61485	89.7643	3.80999	0.0604801	0.00399346	0.0383406	NA	0.188436	0.425702	0.00684679	NA	0.00763365	0.535582	0.0286439	0.0510443	NA	0.244739	0.0278332	NA	NA	0.018886	NA	NA	NA
Heliantus annuus	UPLC-400	S417	NA	0.0743827	NA	NA	0.0408381	0.00815409	NA	4.35865	0.149505	0.00441583	NA	0.0760497	0.060362	0.00738155	2.77224	55.8791	35.0587	0.113701	0.00336895	0.0312278	NA	0.281577	0.190387	0.00508201	NA	0.0125095	0.82509	0.00497176	0.0596966	NA	0.29671	NA	NA	NA	0.0203472	NA	NA	NA
Heliantus annuus	UPLC-400	S434	NA	0.0654162	NA	NA	0.0334319	0.0111569	NA	4.36568	0.091502	0.00383225	NA	0.0365165	0.0249522	0.00575031	2.86931	35.194	55.7206	0.192657	0.00451517	0.0183607	NA	0.242227	0.182363	0.00775343	NA	0.00861635	0.706998	0.00529359	0.0558778	NA	0.369207	0.0128509	NA	NA	0.0253296	NA	NA	NA
Heliantus annuus	UPLC-400	S437	NA	0.0758869	NA	NA	0.0314299	0.00896956	NA	4.29075	0.0931678	0.00359241	NA	0.0541116	0.0440645	0.00946306	4.44915	32.5877	56.2733	0.382256	0.00242941	0.0292029	NA	0.396392	0.204665	0.00860415	NA	0.0134763	0.960687	0.00477315	0.0506131	NA	0.286027	0.00572427	NA	NA	0.0140834	NA	NA	NA
Heliantus annuus	UPLC-400	S465	NA	0.0859757	NA	NA	0.056032	0.0118215	NA	6.95602	0.152082	0.00423018	NA	0.0953482	0.041202	0.010725	6.21745	30.7467	53.4001	0.291401	0.00884563	0.0184705	NA	0.54578	0.14225	NA	NA	0.0243847	1.09781	0.00545026	0.0763719	NA	0.364397	0.0123368	NA	NA	0.0264865	NA	NA	NA
Heliantus annuus	UPLC-400	S467	NA	0.0571339	NA	NA	0.0486239	0.0048073	NA	7.69729	0.128774	0.0043003	NA	0.0596817	0.0220443	0.0040064	8.06565	38.2783	42.7101	0.163645	0.0066978	0.0141115	NA	0.67332	0.116683	0.00321646	NA	0.0279156	1.72986	0.00454987	0.0710136	NA	0.379255	0.0124854	NA	NA	0.0139199	NA	NA	NA
Heliantus annuus	UPLC-400	S494	NA	0.0792032	NA	NA	0.0603082	0.00742377	NA	5.98755	0.168655	0.00430389	NA	0.0579163	0.0243634	0.00560502	5.77519	41.2209	44.6532	0.207071	0.00387504	0.0127076	NA	0.477619	0.144869	0.00343512	NA	0.0200139	0.949726	0.00562612	0.0558751	NA	0.336	0.00696301	NA	NA	0.0246502	NA	NA	NA
Heliantus annuus	UPLC-400	S497	NA	0.147958	NA	NA	0.12434	0.0147458	NA	6.78561	0.19662	0.00289429	NA	0.108955	0.0624482	0.00487653	5.72913	45.171	38.6511	0.221364	0.00956527	0.0245609	NA	0.513789	0.197253	0.00310593	NA	0.0199523	1.88718	0.00962795	0.0845222	NA	0.499012	0.00455513	NA	NA	0.035441	NA	NA	NA
Heliantus annuus	UPLC-400	S499	NA	0.0814217	NA	NA	0.057285	0.015208	NA	5.86445	0.200102	0.0204991	NA	0.0626352	0.0408085	0.0238893	3.32156	16.6722	71.755	0.389123	0.00513118	0.0212988	NA	0.316218	0.17927	0.022583	NA	0.0130544	0.850631	0.0095853	0.0524644	NA	0.370035	0.0219	NA	NA	0.024679	NA	NA	NA
Heliantus annuus	UPLC-400	S520	NA	0.05506	NA	NA	0.0352891	0.00960728	NA	4.22093	0.130958	0.00344111	NA	0.03947	0.0221744	0.00207125	6.18276	44.3313	42.8394	0.261393	0.00356771	0.0170279	NA	0.515021	0.172396	0.00444015	NA	0.0170283	1.04695	0.00580088	0.045509	NA	0.243756	0.00418489	NA	NA	0.0119645	NA	NA	NA
Heliantus annuus	UPLC-400	S529	NA	0.128316	NA	NA	0.0956685	0.0168348	NA	8.22642	0.177555	0.012785	NA	0.101391	0.0527852	0.0255112	5.18087	15.1327	69.1293	0.399546	0.00918948	0.0246697	NA	0.497942	0.159303	0.0158697	NA	0.0214128	0.674617	0.0136768	0.0580775	NA	0.293483	0.0278839	NA	NA	0.025979	NA	NA	NA
Heliantus annuus	UPLC-400	S541	NA	0.0547259	NA	NA	0.0403055	0.00442499	NA	9.25385	0.0689548	0.00267581	NA	0.105824	0.0285139	0.00775822	9.38737	32.0056	45.3513	0.281596	0.0122568	0.0301038	NA	0.899768	0.16285	0.00798727	NA	0.0265503	1.94588	0.00821777	0.0903085	NA	0.588093	0.0278224	NA	NA	0.0238765	NA	NA	NA
Heliantus annuus	UPLC-400	S553	NA	0.104782	NA	NA	0.0873512	0.0138719	NA	4.28212	0.131219	0.00793347	NA	0.0553587	0.0350612	0.0153492	2.13791	24.9972	67.4989	0.239596	0.00340212	0.0247758	NA	0.141565	0.189279	0.0121317	NA	0.00872794	0.189462	0.00770659	0.0224592	NA	0.087968	0.0172594	NA	NA	0.0113686	NA	NA	NA
Heliantus annuus	UPLC-400	S558	NA	0.059227	NA	NA	0.0720167	0.0133332	NA	5.67174	0.0633654	0.00355519	NA	0.0954561	0.0433654	0.0138063	6.31551	27.8572	57.8447	0.472235	0.00710472	0.0515781	NA	0.449417	0.199593	0.0105471	NA	0.013266	0.805829	0.0108464	0.0401346	NA	0.261259	0.0329943	NA	NA	0.0130876	NA	NA	NA
Heliantus annuus	UPLC-400	S568	NA	0.0694788	NA	NA	0.0749659	0.0152108	NA	4.69895	0.311926	0.0233684	NA	0.0269664	0.0256274	0.0175432	1.968	21.7121	70.1231	0.53846	0.00205651	0.0150409	NA	0.133282	0.18596	0.0199003	NA	0.00286742	0.190701	0.00852023	0.0156038	NA	0.06804	0.0116095	NA	NA	0.00802931	NA	NA	NA
Heliantus annuus	UPLC-400	S569	NA	0.0880879	NA	NA	0.0625821	0.00645121	NA	4.39846	0.149	0.00155044	NA	0.0698812	0.0381304	0.0023204	5.08651	52.0004	36.9855	0.207918	0.00443275	0.0214855	NA	0.311671	0.132839	0.00601421	NA	0.00532843	0.508856	0.00635585	0.0220659	NA	0.130796	0.00556243	NA	NA	0.0202608	NA	NA	NA
Heliantus annuus	UPLC-400	S586	NA	0.244946	NA	NA	0.0833764	0.0185024	NA	5.77432	0.15986	0.00577841	NA	0.087765	0.0477975	0.00748259	5.48312	42.8965	43.3439	0.364549	0.00727967	0.0337925	NA	0.417327	0.167149	NA	NA	0.00893549	0.799	0.0117158	0.0511873	NA	0.349329	0.0102872	NA	NA	0.0271579	NA	NA	NA

## Sheet: TableB
Species	Heliantus annuus	Heliantus annuus	Heliantus annuus	Heliantus annuus	Heliantus annuus	Heliantus annuus	Heliantus annuus	Heliantus annuus	Heliantus annuus	Heliantus annuus	Heliantus annuus	Heliantus annuus	Heliantus annuus	Heliantus annuus	Heliantus annuus	Heliantus annuus	Heliantus annuus	Heliantus annuus	Heliantus annuus	Heliantus annuus	Heliantus annuus	Heliantus annuus	Heliantus annuus	Heliantus annuus	Heliantus annuus	Heliantus annuus	Heliantus annuus	Heliantus annuus	Heliantus annuus	Heliantus annuus	Heliantus annuus	Heliantus annuus	Heliantus annuus	Heliantus annuus	Heliantus annuus	Heliantus annuus	Heliantus annuus	Heliantus annuus	Heliantus annuus	Heliantus annuus	Heliantus annuus	Heliantus annuus	Heliantus annuus	Heliantus annuus	Heliantus annuus	Heliantus annuus	Heliantus annuus	Heliantus annuus	Heliantus annuus
Method	UPLC-5	UPLC-5	UPLC-5	UPLC-5	UPLC-5	UPLC-5	UPLC-5	UPLC-5	UPLC-5	UPLC-5	UPLC-5	UPLC-5	UPLC-5	UPLC-5	UPLC-5	UPLC-5	UPLC-5	UPLC-5	UPLC-5	UPLC-5	UPLC-5	UPLC-5	UPLC-5	UPLC-5	UPLC-5	UPLC-5	UPLC-5	UPLC-5	UPLC-5	UPLC-5	UPLC-5	UPLC-5	UPLC-5	UPLC-5	UPLC-5	UPLC-5	UPLC-5	UPLC-5	UPLC-5	UPLC-5	UPLC-5	UPLC-5	UPLC-5	UPLC-5	UPLC-5	UPLC-5	UPLC-5	UPLC-5	UPLC-5
id	S2	S6	S7	S32	S34	S35	S63	S89	S103	S105	S134	S141	S151	S155	S161	S173	S224	S229	S250	S253	S254	S262	S274	S299	S302	S311	S320	S321	S329	S335	S341	S342	S390	S401	S417	S434	S437	S465	S467	S494	S497	S499	S520	S529	S541	S553	S558	S568	S569
C14:0	0.0526886	0.0518301	0.0657134	0.021591	0.0559489	0.0475328	0.107129	0.0710119	0.0460053	0.0637015	0.0561615	0.0799697	0.0480574	0.0592707	0.0798537	0.0503973	0.0293653	0.0535514	0.0460972	0.0396271	0.0583849	0.039677	0.0277674	0.0662694	0.0448279	0.0440406	0.041245	0.0249264	0.0530705	0.0432333	0.047502	0.0276079	0.0254748	0.0214149	0.0362274	0.0460277	0.0264583	0.0232066	0.0345781	0.0156258	0.0187552	0.0435984	0.030339	0.0594136	0.0339011	0.0541697	0.0310954	0.0511378	0.018924
C15:1	0.0209807	0.0179781	0.0248034	0.0143463	0.022379	0.0100311	0.0326053	0.0125878	0.0115244	0.0318065	0.0108676	0.0246877	0.0151683	0.031102	0.0222326	0.0093737	0.0101481	0.00777425	0.0227772	0.0120381	0.0123588	0.016035	0.017785	0.022362	0.0107659	0.0158596	0.0152035	0.00870861	0.00820876	0.0130458	0.0190026	0.011621	0.00857636	0.0102117	0.0107692	0.015853	0.0108416	0.00782534	0.00931102	0.0110728	0.00615252	0.020888	0.014327	0.02181	0.00736535	0.0147089	0.0184522	0.0259925	0.00509708
C15:0	0.016196	0.0230273	0.022669	0.0179413	0.0218614	0.0188665	0.0197386	0.0208187	0.016768	0.020118	0.0255383	0.0230222	0.018675	0.0323467	0.0172444	0.0135176	0.0234318	0.0211413	0.0238717	0.0194286	0.0142948	0.0170357	0.0165199	0.0169389	0.0144502	0.0276833	0.0150674	0.0143621	0.0134923	0.010824	0.0144395	0.0145302	0.0146036	0.0253674	0.015479	0.0129639	0.0135189	0.0164635	0.0114387	0.0171071	0.0190794	0.0208512	0.0185439	0.0212865	0.012923	0.0153722	0.0138023	0.0168022	0.0151187
C16:2	0.0140542	0.0137713	0.0126425	0.00418684	0.00619719	0.00483758	0.00992852	0.0267628	0.0078419	0.0078395	0.0129618	0.018793	0.00820434	0.0171859	0.0168431	0.0127661	0.00859012	0.00894564	0.0142779	0.00714286	0.00931804	0.0153768	0.00768391	0.0309861	0.00450109	0.0140126	0.0135602	0.00614351	0.0120076	0.00984456	0.0122969	0.00537529	0.00449256	0.000723654	0.00682683	0.00886044	0.00829956	0.00809238	0.00998829	0.00517416	0.00367879	0.0417278	0.00999828	0.0265044	0.0102415	0.0132408	0.00784022	0.0397896	0.00405226
C16:1	0.224893	0.188501	0.185308	0.130232	0.181838	0.167036	0.188595	0.6705	0.281953	0.13636	0.346854	0.328052	0.153055	0.205401	0.182254	0.3881	0.112494	0.131522	0.168686	0.0917014	0.138883	0.148002	0.126455	0.700293	0.120354	0.0861849	0.223624	0.108365	0.199168	0.133251	0.115338	0.0687202	0.0909354	0.583557	0.178619	0.0997356	0.115435	0.150014	0.241655	0.160165	0.114035	0.298864	0.0992112	0.226301	0.104754	0.15567	0.088611	0.665249	0.0895354
C16:0	13.5457	13.4826	13.6537	10.9314	12.9008	11.7617	13.0653	11.0321	13.347	10.9764	12.6345	13.3341	11.4095	13.2206	12.7781	12.7976	8.483835	11.898	12.318	10.9831	12.0084	10.9141	12.2439	13.9953	9.900411	12.8001	11.1894	10.6362	11.5077	12.1856	11.48	8.100269	9.233372	8.105931	10.5122	11.1664	10.7354	8.997209	10.8276	10.0701	8.283186	11.8675	9.831875	13.6749	10.5054	11.4245	10.3174	13.4593	9.956306
C17:2	0.0136289	0.0125307	0.0185517	0.00364277	0.00970771	0.0110631	0.00827818	0.0190986	0.00963666	0.00901337	0.0392144	0.0543546	0.00649684	0.0226845	0.0295508	0.0129422	0.00609173	0.0114807	0.012878	0.00907082	0.00722191	0.01117	0.00377221	0.0226431	0.00544155	0.00876872	0.00881561	0.00587982	0.00724856	0.0163766	0.0118553	0.00432177	0.00422232	0.000414292	0.00823903	0.00684666	0.0162517	0.0114152	0.00620696	0.00523321	0.004902	0.0377783	0.00368906	0.0340978	0.0138621	0.0194501	0.0240825	0.0236759	0.00258425
C17:1	0.0586019	0.060601	0.105766	0.0609552	0.0661375	0.0934026	0.103135	0.134722	0.0824838	0.0973126	0.146575	0.137207	0.0466882	0.0891799	0.0720639	0.113962	0.0898802	0.0888663	0.0918984	0.0538957	0.0581954	0.0807656	0.0422768	0.0863226	0.0807883	0.100272	0.0769567	0.0733342	0.0493008	0.0840578	0.0531396	0.0950229	0.0533318	0.19261	0.156167	0.0636968	0.107257	0.094423	0.0554012	0.0535563	0.0728018	0.104668	0.0578246	0.116071	0.0979036	0.0972301	0.134339	0.0670953	0.0476008
C17:0	0.0530181	0.099155	0.119385	0.0801454	0.0705353	0.0932047	0.156105	0.0622149	0.0862999	0.0994908	0.132401	0.136049	0.0633286	0.134894	0.0806636	0.10277	0.103621	0.100821	0.0898747	0.0559475	0.073675	0.0946587	0.0561995	0.072484	0.0844329	0.121581	0.0616151	0.0628758	0.0453638	0.0970827	0.0750688	0.108301	0.073276	0.0718395	0.104204	0.0692488	0.106429	0.0791561	0.069702	0.0550511	0.067638	0.0789943	0.0672935	0.119208	0.102322	0.075011	0.149578	0.0538299	0.0595617
C18:3	1.30811	0.975391	0.411189	0.263364	0.942366	1.45928	0.915905	1.21328	0.372774	0.648564	2.73788	2.21608	0.633389	0.666304	1.64064	0.84699	0.69373	1.07633	1.49241	0.476815	1.56154	1.22802	0.767285	0.912603	0.389361	0.872786	0.545416	0.40767	0.986071	0.222233	1.6605	0.905622	0.499158	0.104621	0.291083	0.509725	0.935835	0.459664	0.397324	0.207351	0.117566	1.23289	0.82305	0.965124	0.962616	0.627491	1.28038	1.60826	0.265835
C18:2	43.0081	38.8351	39.7702	32.5137	37.7548	38.1232	29.889	45.5491	34.7947	35.4486	43.3715	44.7967	39.9374	41.6136	47.6788	41.7091	39.9275	40.5955	42.1808	44.7792	40.5323	41.2682	38.233	47.8879	40.405	68.3001	45.4234	43.5804	44.1825	40.5507	41.9937	35.5976	36.0227	18.5991	37.1382	42.6033	40.9567	44.9653	39.9739	41.681	41.8364	50.0935	37.6868	47.6678	42.8606	49.2661	43.6815	47.8651	36.3263
C18:1	29.8949	26.5278	31.2159	36.3876	31.761	33.1064	37.2715	34.1894	32.8279	37.0442	26.2877	23.2138	30.7638	25.97	23.5681	30.1637	37.8877	29.7053	31.0243	32.8201	29.505	31.1505	32.4239	27.1215	35.3808	0.2753219	33.2974	36.4139	31.6671	33.0367	28.9653	38.1469	37.1004	63.8067	40.9293	33.1567	30.9165	34.7629	33.5927	35.2419	40.9426	26.7848	35.2043	24.8823	30.5537	29.8009	28.1965	26.2847	38.126
C18:0	8.463914	14.8965	11.187	15.3412	13.2782	11.9782	12.4426	5.636898	13.6805	12.8541	10.728	12.2528	14.8163	14.7581	10.3378	11.1897	10.4834	12.1127	9.685004	9.219751	12.966	12.4131	13.1026	7.323616	11.755	14.7058	7.817096	7.354981	8.119887	10.1735	12.5466	13.6066	13.9763	5.009148	7.662910	8.842629	11.8898	8.804121	11.6147	10.6342	6.795334	7.514127	12.6858	10.3723	11.137	7.001475	12.6087	8.387326	13.1027
C19:2	0.047362	0.0505117	0.0723127	0.0182253	0.0431958	0.0385262	0.0439126	0.0366554	0.0240173	0.0375607	0.100403	0.11828	0.0241014	0.0984719	0.079615	0.0411652	0.0298191	0.0453477	0.0345285	0.0374376	0.0259369	0.0484228	0.0134132	0.057829	0.0249267	0.0520981	0.044546	0.027567	0.0264461	0.0601471	0.0503858	0.0214816	0.0210928	0.00513238	0.0221932	0.0314258	0.0668101	0.0333107	0.0246612	0.0160563	0.0141109	0.0814907	0.018216	0.109537	0.0703158	0.0618074	0.122767	0.0451435	0.0120969
C19:1	0.0340368	0.0435356	0.0579464	0.0536723	0.0532657	0.0688172	0.0983904	0.0672931	0.0412435	0.0853038	0.108201	0.0806534	0.0234687	0.0624822	0.052858	0.0440253	0.0630596	0.0552355	0.0406084	0.0329403	0.030811	0.0595485	0.0198022	0.0383502	0.0450237	0.0871846	NA	0.0435034	0.0271616	0.045729	0.0418812	0.0718178	0.044726	0.123244	0.0769975	0.0432377	0.0848979	0.0382137	0.0322222	0.0220273	0.0290091	0.0479135	0.0475632	0.0577399	0.0782391	0.0482156	0.117067	0.0278583	0.0307111
C19:0	0.00581113	0.00794671	0.00856587	0.00695717	0.00485672	0.00689927	0.0106097	0.00607249	0.00592183	0.00762557	0.0079286	0.00935758	0.00559048	0.0122136	0.00580303	0.00480987	0.00687779	0.007055	0.00612866	0.00402965	0.00528504	0.0100039	0.00412437	0.00460987	0.00473348	0.00817379	0.00352484	0.00458339	0.00280416	0.00346606	0.00517855	0.00689757	0.00656104	0.00501766	0.00526756	0.00520418	0.00540688	0.00371851	0.00414658	0.00381548	0.00288746	0.00361648	0.00587785	0.00730016	0.0057237	0.0041072	0.00721597	0.00323868	0.00341639
C20:2	0.0703119	0.0476998	0.0516978	0.0210039	0.0332826	0.034394	0.0619015	0.0782793	0.0323495	0.02974	0.0760563	0.0823094	0.0221675	0.0447294	0.12007	0.0315311	0.025669	0.0330908	0.040137	0.0275768	0.0281616	0.0485441	0.0198422	0.062146	0.0203568	0.0381193	NA	0.032954	0.0553477	0.0624108	0.0468744	0.0143656	0.0227019	0.0513855	0.0271181	0.0437823	0.048074	0.0229083	0.0256781	0.0182788	0.0141145	0.0804786	0.0261267	0.0474204	0.0419545	0.0548899	0.0465418	0.0711398	0.0153362
C20:1	0.676491	0.580724	0.424035	0.554674	0.503615	0.59812	0.804565	0.614933	0.504773	0.53399	0.869593	0.646055	0.261793	0.374512	0.874042	0.430851	0.46521	0.475186	0.438095	0.316229	0.409075	0.508417	0.266996	0.462411	0.32116	0.601276	0.280452	0.432411	0.583255	0.490182	0.505092	0.400004	0.478968	1.56783	0.532412	0.559538	0.685107	0.264087	0.365754	0.284872	0.228507	0.443864	0.596429	0.325821	0.576679	0.4894	0.669098	0.46935	0.269298
C20:0	0.61372	1.41984	0.735111	1.1979	0.782752	0.621251	1.41742	0.171531	1.03249	0.701028	0.639539	0.946872	0.768897	1.0122	0.705103	0.695828	0.533362	0.939487	0.57008	0.328139	0.909558	0.790718	0.811537	0.37227	0.476569	0.515092	0.289017	0.292614	0.411496	0.616195	0.758553	0.761075	0.904857	0.345809	0.48192	0.523683	0.911271	0.378678	0.678375	0.467628	0.266608	0.34148	0.864402	0.621423	0.761569	0.267388	0.809365	0.356702	0.518146
C21:0	0.0142464	0.0166686	0.0135202	0.0173107	0.0124326	0.0140834	0.0198094	0.00966758	0.0112541	0.0102132	0.018813	0.0207195	0.0149251	0.0184122	0.0152686	0.0112797	0.0129263	0.0127386	0.0139299	0.00722825	0.0123479	0.0149287	0.00960985	0.0108355	0.00894688	0.0151076	0.00653442	0.00972564	0.00614764	0.0127567	0.0121037	0.014231	0.0159575	0.0122824	0.0109321	0.0103993	0.0133016	0.0104899	0.0140763	0.00840946	0.00977521	0.00730478	0.0138725	0.0132988	0.0111023	0.0109181	0.0132079	0.00790857	0.00778724
C22:1	0.0148238	0.0108335	0.0141895	0.00782183	0.0107766	0.0120731	0.0164952	0.0130178	0.0118186	0.00683998	0.021395	0.0169006	0.00855809	0.00690235	0.0167779	0.00518927	0.0142365	0.00999704	0.0109621	0.00693298	0.00982365	0.00838529	0.00565028	0.010655	0.00377599	0.00812953	0.00444641	0.00638342	0.0100228	0.00754154	0.00752439	0.00576661	0.00680463	0.043469	0.00833163	0.0114234	0.010258	0.00527454	0.00630706	0.00666533	0.0046505	0.0113894	0.00853378	0.00999897	0.00957268	0.00827507	0.0130464	0.00929277	0.0052463
C22:0	1.7347	2.661	1.84123	2.32177	1.55438	1.82994	3.48871	0.561355	2.738	1.24279	1.79514	1.66607	1.00476	1.7617	1.87509	1.53047	1.18522	2.6372	1.82107	0.758558	1.65524	1.2833	1.78489	0.921762	1.04143	1.55717	0.892624	0.602941	1.86463	2.31016	1.5207	2.08976	1.33158	1.45816	1.83709	1.87567	2.40545	1.00572	2.0468	1.07079	1.24368	1.1224	1.95661	0.997057	2.11003	0.733395	1.91274	0.719011	1.17539
C23:1	0.00379383	0.00268527	0.00721352	0.00148072	0.00453912	0.00443442	0.00219974	0.0040176	0.00155532	0.0013313	0.00975747	0.0103676	0.00523194	0.00247613	0.00575274	0.00138726	0.00411514	0.0010483	0.00442678	0.00297904	0.00249249	0.00265241	0.00217081	0.0057184	0.00168687	0.00457925	0.00173156	0.00373186	0.00252756	0.000697803	0.0026282	0.00132066	0.0035669	0.00792918	0.00124899	0.00284153	0.00200656	0.00173819	0.00145065	0.0011502	0.00156178	0.00516392	0.00117791	0.00731129	0.00319393	0.00677184	0.00652754	0.00469697	0.00102187
C23:0	0.0866733	0.0398709	0.0692809	0.0447634	0.0453791	0.0489473	0.0553692	0.0502577	0.0506348	0.0405357	0.0759352	0.0818557	0.0361121	0.0485087	0.0617196	0.0307513	0.0386193	0.0388799	0.0450939	0.029383	0.041031	0.041003	0.0315447	0.0482947	0.0266261	NA	0.0237225	0.0294682	0.0342061	0.0374963	0.0523512	0.0516917	0.0584506	0.0687566	0.0528862	0.0688055	0.0569018	0.0358552	0.0370191	0.0248511	0.0267368	0.0304064	0.0382389	0.0388751	0.0432844	0.0408774	0.0442673	0.0274593	0.0208759
C24:1	0.045536	0.0294948	0.0743447	0.0223476	0.0421145	0.0365347	0.0302498	0.027502	0.0176969	0.0186104	0.0737572	0.0742185	0.0415604	0.0206362	0.0518057	0.0139512	0.0338637	0.011868	0.0411302	0.0302678	0.0391666	0.0271287	0.0247184	0.0511597	0.0201684	NA	0.0311406	0.0297483	0.0200386	0.00752794	0.0409938	0.0249684	0.04365	0.114434	0.00484949	0.0367967	0.0224506	0.0178523	0.0239156	0.0117847	0.0127529	0.0509434	0.0108866	0.060682	0.0416131	0.0511709	0.0777561	0.0465034	0.0128346
C24:0	0.476754	0.380713	0.510613	0.336486	0.284241	0.307446	0.409244	0.289765	0.373938	0.350204	0.533047	0.519498	0.202981	0.358273	0.280206	0.197222	0.198246	0.375194	0.255444	0.186813	0.255611	0.2559	0.211732	0.236055	0.165075	0.242146	0.000246644	0.145556	0.425157	0.238267	0.406638	0.295862	0.336221	0.397699	0.399963	0.616532	0.422097	0.189136	0.226634	0.166382	0.153397	0.256994	0.22118	0.207596	0.393762	0.179495	0.404601	0.133905	0.151615
C25:0	0.0161114	0.0048155	0.0120436	0.00538582	0.00654479	0.00620856	0.00549564	0.0105815	0.00565869	0.00824607	0.0122127	0.0143906	0.00699956	0.00727271	0.00714262	0.00240177	0.00692906	0.0045521	0.00644279	0.00659707	0.00638256	0.00751068	0.00406337	0.00896485	0.00482905	0.00799911	NA	0.00743934	0.00616745	0.00498726	0.0103118	0.00737088	0.0132812	0.013097	0.00794492	0.0167806	0.00762304	0.00554736	0.00341167	0.00402686	0.00303616	0.00489402	0.00403837	0.00709517	0.00502498	0.00861252	0.00666295	0.00425195	0.00362252
C26:0	0.0184726	0.0113359	0.0197844	0.0140378	0.0214867	0.0184233	0.0205019	0.0190732	0.0106417	0.0326784	0.0166027	0.0162848	0.0191919	0.0235686	0.0133662	0.00753775	0.020742	0.0166403	0.012637	0.0238966	0.0099078	0.0191742	0.0145094	0.0262667	0.0191534	0.0357768	NA	0.0205491	0.0237235	0.0157919	0.0435554	0.0164985	0.0341787	0.0185442	0.02594	0.0428381	0.0217075	0.0180704	0.00690346	0.0162699	0.0101291	0.0298044	0.011862	0.029375	0.0179475	0.0159412	0.0155512	0.0139934	0.0124467
C28:0	0.00141035	0.00157878	0.00204466	0.00115999	0.00109985	0.000902765	0.00200659	0.000504311	0.00185511	0.0070223	0.00114409	0.000876534	0.00173547	0.00377189	0.00065666	6.46223e-05	0.00169599	0.00104025	0.00208646	0.00126338	0.00116753	0.0072927	0.000615222	0.00160925	0.000804785	0.00330779	0.000274656	0.00127499	0.000982158	0.00155001	0.00434992	0.0019069	0.00680549	0.00403094	0.00366934	0.00464549	0.00259289	0.002958	0.000660417	0.00197488	0.00125769	0.00131478	0.000934403	0.00259464	0.000551803	0.000753482	0.00151157	0.00101207	0.001615
	Mean	standart deviation	min	max	coefficient of variation
C14:0	0.0446966	0.0184263	0.0156258	0.107129	41.2253
C15:0	0.0153272	0.00684372	0.00509708	0.0326053	44.6508
C15:1	0.0180258	0.00443919	0.010824	0.0323467	24.6269
C16:0	0.0118437	0.00839972	0.000723654	0.0417278	70.9212
C16:1	0.203392	0.152349	0.0687202	0.700293	74.9044
C16:2	11.9898	1.12717	10.0701	13.9953	9.40105
C17:0	0.0132612	0.0107128	0.000414292	0.0543546	80.7831
C17:1	0.0863676	0.0314526	0.0422768	0.19261	36.4171
C17:2	0.0873146	0.0264826	0.0453638	0.156105	30.3301
C18:0	0.862681	0.543742	0.104621	2.73788	63.0293
C18:1	41.3863	6.55879	18.5991	68.3001	15.8477
C18:2	32.7729	6.26533	23.2138	63.8067	19.1174
C18:3	12.4296	1.46287	10.1735	15.3412	11.7693
C19:0	0.0450949	0.0283208	0.00513238	0.122767	62.8027
C19:1	0.0544824	0.0245472	0.0198022	0.123244	45.0552
C19:2	0.0058454	0.00204509	0.00280416	0.0122136	34.9864
C20:0	0.0421658	0.0220843	0.0141145	0.12007	52.375
C20:1	0.505398	0.217469	0.228507	1.56783	43.0293
C20:2	0.657545	0.281212	0.171531	1.41984	42.7669
C21:0	0.0123745	0.0033979	0.00614764	0.0207195	27.4589
C22:0	0.0102429	0.00604271	0.00377599	0.043469	58.9939
C22:1	1.59867	0.610102	0.561355	3.48871	38.1632
C23:0	0.00346588	0.00233945	0.000697803	0.0103676	67.4994
C23:1	0.0446536	0.0151059	0.0208759	0.0866733	33.8292
C24:0	0.0350072	0.0215832	0.00484949	0.114434	61.6535
C24:1	0.29782	0.122624	0.000246644	0.616532	41.1739
C25:0	0.00732275	0.00331325	0.00240177	0.0167806	45.2461
C26:0	0.0196797	0.0080833	0.00690346	0.0435554	41.0744
C28:0	0.00196946	0.00167165	6.46223e-05	0.0072927	84.8789
[truncated: 1 more columns]

## Sheet: TableC
Species	Heliantus annuus	Heliantus annuus	Heliantus annuus	Heliantus annuus	Heliantus annuus	Heliantus annuus	Heliantus annuus	Heliantus annuus	Heliantus annuus	Heliantus annuus	Heliantus annuus	Heliantus annuus	Heliantus annuus	Heliantus annuus	Heliantus annuus	Heliantus annuus	Heliantus annuus	Heliantus annuus	Heliantus annuus	Heliantus annuus	Heliantus annuus	Heliantus annuus	Heliantus annuus	Heliantus annuus	Heliantus annuus	Heliantus annuus	Heliantus annuus	Heliantus annuus	Heliantus annuus	Heliantus annuus	Heliantus annuus	Heliantus annuus	Heliantus annuus	Heliantus annuus	Heliantus annuus	Heliantus annuus	Heliantus annuus	Heliantus annuus	Heliantus annuus	Heliantus annuus	Heliantus annuus	Heliantus annuus	Heliantus annuus	Heliantus annuus	Heliantus annuus	Heliantus annuus	Heliantus annuus	Heliantus annuus	Heliantus annuus
Method	UPLC-400	UPLC-400	UPLC-400	UPLC-400	UPLC-400	UPLC-400	UPLC-400	UPLC-400	UPLC-400	UPLC-400	UPLC-400	UPLC-400	UPLC-400	UPLC-400	UPLC-400	UPLC-400	UPLC-400	UPLC-400	UPLC-400	UPLC-400	UPLC-400	UPLC-400	UPLC-400	UPLC-400	UPLC-400	UPLC-400	UPLC-400	UPLC-400	UPLC-400	UPLC-400	UPLC-400	UPLC-400	UPLC-400	UPLC-400	UPLC-400	UPLC-400	UPLC-400	UPLC-400	UPLC-400	UPLC-400	UPLC-400	UPLC-400	UPLC-400	UPLC-400	UPLC-400	UPLC-400	UPLC-400	UPLC-400	UPLC-400
id	S2	S6	S7	S32	S34	S35	S63	S89	S103	S105	S134	S141	S151	S155	S161	S173	S224	S229	S250	S253	S254	S262	S274	S299	S302	S311	S320	S321	S329	S335	S341	S342	S390	S401	S417	S434	S437	S465	S467	S494	S497	S499	S520	S529	S541	S553	S558	S568	S569
C14:0	0.217911	0.106505	0.130905	0.274226	0.239472	0.165517	0.107714	0.126112	0.0710614	0.0844542	0.0625605	0.106383	0.0892683	0.0929077	0.0807094	0.0707601	0.0990054	0.0711057	0.0986594	0.155269	0.0893093	0.0676657	0.0653291	0.0968945	0.0900392	0.146623	0.0926082	0.100285	0.0760608	0.0771516	0.135313	0.0527321	0.0542491	0.133824	0.0743827	0.0654162	0.0758869	0.0859757	0.0571339	0.0792032	0.147958	0.0814217	0.05506	0.128316	0.0547259	0.104782	0.059227	0.0694788	0.0880879
C15:1	0.0160638	0.0065246	0.0186492	0.0524677	0.0300207	0.0175185	0.0166368	0.00485346	0.00723434	0.0157482	0.00565895	0.0091595	0.0125575	0.022899	0.009772	0.0045671	0.00978024	0.0027358	0.0196226	0.0131619	0.00796122	0.00859524	0.0137666	0.0156569	0.00735469	0.0171256	0.0125983	0.00825331	0.00378445	0.0128008	0.0113087	0.0084251	0.00720829	0.0186037	0.0081541	0.011157	0.00896956	0.0118215	0.0048073	0.00742377	0.0147458	0.015208	0.00960728	0.0168348	0.00442499	0.0138719	0.0133332	0.0152108	0.00645121
C15:0	0.0907681	0.0714491	0.0946483	0.321292	0.288635	0.276531	0.0981684	0.0510463	0.0398957	0.0435397	0.0366793	0.0592058	0.0640354	0.0749764	0.0406546	0.028167	0.080036	0.0473327	0.0733664	0.159751	0.0501189	0.0658665	0.0540062	0.0529268	0.0653749	0.0948031	0.0465964	0.11487	0.0484007	0.0302931	0.0374089	0.0424782	0.0349481	0.192832	0.0408381	0.0334319	0.0314299	0.056032	0.0486239	0.0603082	0.12434	0.057285	0.0352891	0.0956685	0.0403055	0.0873512	0.0720167	0.0749659	0.0625822
C16:2	0.00822312	0.00525724	0.00776535	0.00884377	0.00434472	0.00279569	0.00256783	0.00890457	0.00387394	0.00221115	0.00679386	0.00768414	0.00592653	0.00904552	0.00847478	0.00672201	0.00448054	0.00277814	0.00695953	0.00475103	0.00428322	0.00442574	0.00437688	0.0151828	0.00238608	0.00384334	0.00637898	0.0020871	0.00471292	0.0039078	0.00514764	0.00117826	0.00310874	0.000473635	0.00441583	0.00383225	0.00359241	0.00423018	0.0043003	0.00430389	0.00289429	0.0204991	0.00344111	0.012785	0.00267581	0.00793347	0.00355519	0.0233684	0.00155044
C16:1	0.151561	0.118178	0.261529	0.539687	0.29831	0.243572	0.106489	0.223681	0.143915	0.0667074	0.136136	0.132639	0.142835	0.135224	0.0977116	0.17869	0.171674	0.107123	0.143485	0.129292	0.0942284	0.106949	0.117288	0.291459	0.107125	0.216412	0.180605	0.129402	0.113934	0.117175	0.0928151	0.0707412	0.0891009	0.383644	0.149505	0.091502	0.0931678	0.152082	0.128774	0.168655	0.19662	0.200102	0.130958	0.177555	0.0689548	0.131219	0.0633654	0.311926	0.149
C16:0	5.518626	5.838758	6.005203	4.364945	5.401776	4.743173	6.093735	3.280699	3.897458	7.162893	4.179209	10.997	5.128896	5.383273	6.675369	5.451802	2.509092	10.5047	6.523125	7.718540	10.1605	5.649438	9.428038	10.4685	5.066784	4.029633	5.578489	5.096803	6.292453	5.451728	5.387119	3.788948	3.605496	2.838412	4.358649	4.365682	4.290753	6.956015	7.697291	5.987554	6.785614	5.864450	4.220928	8.226424	9.253846	4.282120	5.671745	4.698948	4.398458
C17:2	0.00806906	0.0057154	0.01142	0.00272739	0.00593046	0.00519001	0.00478221	0.00828462	0.00619271	0.0046777	0.0175581	0.0244535	0.00543333	0.0152882	0.0141861	0.00793203	0.00523862	0.00546615	0.00848228	0.00883504	0.00402976	0.00680475	0.00349673	0.0134561	0.00470587	0.00413656	0.00581153	0.00520881	0.00515563	0.0127316	0.00743549	0.00327679	0.00183189	0.000717179	0.00738155	0.00575031	0.00946306	0.010725	0.0040064	0.00560502	0.00487653	0.0238893	0.00207125	0.0255112	0.00775822	0.0153492	0.0138063	0.0175432	0.0023204
C17:1	0.0200014	0.0276524	0.0459416	0.118949	0.0606412	0.0677182	0.0301026	0.0393199	0.0306714	0.0249796	0.0480142	0.0464134	0.0148046	0.0313447	0.0236314	0.0283368	0.0319128	0.0260541	0.0377135	0.0263531	0.0224411	0.0310276	0.0158921	0.0283104	0.0328441	0.0421397	0.0307485	0.0280598	0.0207268	0.0289157	0.0208437	0.035666	0.0235774	0.0998225	0.060362	0.0249522	0.0440645	0.041202	0.0220443	0.0243634	0.0624482	0.0408085	0.0221744	0.0527852	0.0285139	0.0350612	0.0433654	0.0256274	0.0381304
C17:0	0.0490623	0.0875315	0.0887938	0.196524	0.136147	0.130574	0.105927	0.0576678	0.0378774	0.0743011	0.0504344	0.12226	0.0450237	0.0783157	0.0503776	0.0439556	0.0471524	0.0975852	0.0701893	0.0925137	0.074658	0.0662768	0.0702037	0.064064	0.0594213	0.0701925	0.0534599	0.065095	0.0419496	0.051675	0.0491955	0.0672579	0.0442165	0.0830113	0.0760497	0.0365166	0.0541116	0.0953482	0.0596817	0.0579163	0.108955	0.0626352	0.03947	0.101391	0.105824	0.0553587	0.0954561	0.0269664	0.0698813
C18:3	0.528145	0.359404	0.214816	0.160316	0.329243	0.552963	0.217882	0.284063	0.17044	0.217359	0.853908	0.628603	0.282545	0.229403	0.499661	0.258337	0.310847	0.256247	0.595355	0.300963	0.610683	0.406037	0.245398	0.300923	0.252017	0.358398	0.255423	0.192376	0.261173	0.126549	0.539362	0.402462	0.232348	0.0604801	0.113701	0.192657	0.382256	0.291401	0.163645	0.207071	0.221364	0.389123	0.261393	0.399546	0.281596	0.239596	0.472235	0.53846	0.207918
C18:2	63.6584	59.0828	56.7604	33.0383	48.5823	48.1059	35.1403	56.5896	43.9205	36.4244	65.3806	63.52	56.1332	65.8957	70.5942	55.372	46.026	44.5045	54.7263	52.3729	45.7767	52.4681	40.7173	64.5624	45.1719	48.7287	54.6283	50.3154	58.9435	50.4101	59.0476	34.7971	38.5185	3.809989	35.0587	55.7206	56.2733	53.4001	42.7101	44.6532	38.6511	71.755	42.8394	69.1293	45.3513	67.4989	57.8447	70.1231	36.9855
C18:1	25.2416	25.7711	30.6435	53.6848	39.3216	40.5751	51.6357	37.3647	48.0212	46.0366	25.8564	14.7877	31.0663	21.438	17.1351	34.0512	47.4937	28.7409	32.2245	32.5466	29.6275	33.974	38.0877	19.4572	42.3177	41.1261	34.9779	40.5367	29.5426	39.7203	29.6095	53.3708	50.442	89.7643	55.8791	35.194	32.5877	30.7467	38.2782	41.2209	45.171	16.6722	44.3313	15.1327	32.0056	24.9972	27.8572	21.7121	52.0004
C18:0	2.981541	6.630358	4.072605	6.108368	4.469998	4.021349	4.668419	1.493926	2.905391	8.384927	2.518658	7.516237	5.910476	5.383013	3.826138	3.570840	2.501621	11.6317	4.039329	5.372119	10.807	5.755595	8.956914	3.749123	5.603895	4.206227	3.513815	3.277112	3.936674	3.331417	4.793545	6.014607	5.564607	1.614850	2.772243	2.869309	4.449150	6.217447	8.065651	5.775192	5.729127	3.321556	6.182758	5.180867	9.387365	2.137907	6.315511	1.968002	5.086514
C19:1	0.0175613	0.0173626	0.0312334	0.0203589	0.022702	0.0255992	0.0191789	0.0209934	0.015246	0.0234345	0.0396462	0.0312037	0.0117703	0.0230998	0.0142231	0.0172019	0.0302004	0.0201776	0.0198663	0.0224221	0.0150701	0.0254904	0.0111425	0.0174701	0.0234057	0.0324633	NA	NA	NA	NA	NA	NA	0.0172609	0.0383406	0.0312278	0.0183607	0.0292029	0.0184705	0.0141115	0.0127076	0.0245609	0.0212988	0.0170279	0.0246697	0.0301038	0.0247758	0.0515781	0.0150409	0.0214855
C19:0	0.00567396	0.00384388	0.0076769	0.00706457	0.00488568	0.0104985	0.00514347	0.00528293	0.00197767	0.00765965	0.00217345	0.011984	0.00413839	0.00775908	0.00235615	0.00236177	0.0025225	0.0110092	0.00671157	0.0109691	0.00873808	0.00912425	0.00574444	0.0067379	0.00617429	0.00577769	NA	NA	NA	NA	NA	0.00472765	0.0058286	0.00399346	0.00336895	0.00451517	0.00242941	0.00884563	0.0066978	0.00387504	0.00956527	0.00513118	0.00356771	0.00918948	0.0122568	0.00340212	0.00710472	0.00205651	0.00443275
C20:2	0.0166334	0.00868543	0.00872381	0.00392543	0.00791778	0.0066051	0.00444608	0.0127035	0.00541897	0.00285583	0.0142768	0.0154693	0.00439211	0.0105209	0.0184235	0.005195	0.0038246	0.00593696	0.00914091	0.00721269	0.00531596	0.0101309	0.00380756	0.012883	0.00367559	0.00490107	NA	NA	NA	NA	NA	NA	0.00426371	0.00684679	0.00508201	0.00775343	0.00860415	NA	0.00321646	0.00343512	0.00310593	0.022583	0.00444015	0.0158697	0.00798727	0.0121317	0.0105471	0.0199003	0.00601421
C20:1	0.244679	0.168141	0.17183	0.156215	0.163826	0.202769	0.174624	0.168446	0.147804	0.134614	0.235129	0.183869	0.110706	0.128859	0.220311	0.132335	0.183188	0.127309	0.193138	0.147048	0.125337	0.178013	0.104498	0.156811	0.139251	0.186183	NA	NA	NA	NA	NA	0.153215	0.159393	0.425702	0.190387	0.182363	0.204665	0.14225	0.116683	0.144869	0.197253	0.17927	0.172396	0.159303	0.16285	0.189279	0.199593	0.18596	0.132839
C20:0	0.31016	0.59269	0.401312	0.509282	0.359392	0.323773	0.467631	0.0907134	0.20735	0.516919	0.18478	0.664643	0.420512	0.415726	0.322111	0.294448	0.218711	1.01294	0.364706	0.377678	0.946778	0.464338	0.740124	0.309894	0.398815	0.267426	0.270628	NA	0.000288697	NA	NA	0.399872	0.447353	0.188436	0.281577	0.242227	0.396392	0.54578	0.67332	0.477619	0.513789	0.316218	0.515021	0.497942	0.899768	0.141565	0.449417	0.133282	0.311671
C21:0	0.00954223	0.0135196	0.0126943	0.0161033	0.0102272	0.0138842	0.013798	0.00820108	0.00316347	0.0121533	0.0084724	0.022776	0.010261	0.0159619	0.00856946	0.00793584	0.00636495	0.0296178	0.0150608	0.0137514	0.0217598	0.0180436	0.0183758	0.0105835	0.0101125	0.00920295	0.00795571	0.0117488	0.0080817	0.0110154	NA	0.0138375	0.0144258	0.00763365	0.0125095	0.00861635	0.0134763	0.0243847	0.0279156	0.0200139	0.0199523	0.0130544	0.0170283	0.0214128	0.0265503	0.00872794	0.013266	0.00286742	0.00532843
C22:1	0.00885934	0.00830084	0.00840153	0.014002	0.0152507	0.00996261	0.00514915	0.00790946	0.00544065	0.00305891	0.0105879	0.0135885	0.00469903	0.00311459	0.00665392	0.00197343	0.00898576	0.00759842	0.00696736	0.00509091	0.00985333	0.00425536	0.00579917	0.00868034	0.00185185	0.00369805	0.00271237	NA	0.00821722	NA	NA	0.0022644	0.00252199	0.0286439	0.00497175	0.00529359	0.00477315	0.00545026	0.00454987	0.00562612	0.00962795	0.0095853	0.00580088	0.0136768	0.00821777	0.00770659	0.0108464	0.00852023	0.00635585
C22:0	0.77258	1.08337	0.905169	0.906055	0.623403	0.816356	1.14959	0.212053	0.417939	0.693172	0.419971	1.0353	0.526295	0.669617	0.458833	0.492672	0.359658	2.45593	0.860155	0.616411	1.42219	0.691534	1.27883	0.448477	0.650914	0.562712	0.502205	0.351912	0.833267	0.765546	0.394711	0.761258	0.625617	0.535582	0.82509	0.706998	0.960687	1.09781	1.72986	0.949726	1.88718	0.850631	1.04695	0.674617	1.94588	0.189462	0.805829	0.190701	0.508856
C23:0	0.0780923	0.035265	0.0721554	0.0420018	0.0425782	0.0572369	0.0374878	0.0389648	0.0143692	0.0434031	0.0296216	0.0890657	0.0362434	0.0329746	0.0248045	0.0230273	0.0221028	0.0797913	0.0538545	0.0513009	0.0716962	0.0486513	0.0480746	0.0418905	0.0384246	0.0333342	0.0285755	0.0393161	0.0300259	0.0276564	0.0408185	0.0356454	0.0574435	0.0510443	0.0596966	0.0558778	0.0506131	0.0763719	0.0710136	0.0558751	0.0845222	0.0524644	0.045509	0.0580775	0.0903085	0.0224592	0.0401346	0.0156038	0.0220659
C24:1	0.0149224	0.00626872	0.0242355	0.00615692	0.0118007	0.0126393	0.00829125	0.00947073	0.00115533	0.00809595	0.0164377	0.0397461	0.0143149	0.0051437	0.0166829	0.00287522	0.0118867	0.00750212	0.0172758	0.0201201	0.0236636	0.0122485	0.0140623	0.0253326	0.0104965	0.00344924	0.0120781	0.0100578	0.00728724	0.00141358	0.0155203	0.0104514	0.0146025	0.0278333	NA	0.0128509	0.00572427	0.0123368	0.0124854	0.00696301	0.00455513	0.0219	0.00418489	0.0278839	0.0278224	0.0172594	0.0329943	0.0116095	0.00556243
C24:0	0.374844	0.248722	0.432673	0.257769	0.210727	0.249533	0.237923	0.165979	0.0969076	0.277937	0.172646	0.427652	0.18894	0.22835	0.0898972	0.126903	0.126518	0.587573	0.231228	0.26316	0.339706	0.23826	0.258533	0.158351	0.201502	0.171535	NA	NA	NA	NA	NA	0.188288	0.261326	0.244739	0.29671	0.369207	0.286027	0.364397	0.379255	0.336	0.499012	0.370035	0.243756	0.293483	0.588093	0.087968	0.261259	0.06804	0.130796
C26:0	0.0276971	0.0138113	0.0358412	0.0238827	0.0189792	0.0303365	0.0160112	0.0206179	0.00428134	0.0173965	0.0104409	0.0221087	0.0102604	0.0131331	0.006168	0.00741244	0.00960708	0.0171881	0.0163025	0.0216384	0.0160297	0.0227262	0.0125146	0.00911882	0.0123904	0.0147291	NA	NA	NA	NA	NA	NA	0.0249662	0.018886	0.0203472	0.0253296	0.0140834	0.0264865	0.0139199	0.0246502	0.035441	0.024679	0.0119645	0.025979	0.0238765	0.0113686	0.0130876	0.00802931	0.0202608
	Mean	standart deviation	min	max	coefficient of variation
C14:0	0.104012	0.0505966	0.0527321	0.274226	48.645
C15:0	0.012592	0.00795154	0.0027358	0.0524677	63.1477
C15:1	0.0794989	0.0639919	0.028167	0.321292	80.4941
C16:0	0.00578105	0.00436136	0.000473635	0.0233684	75.4423
C16:1	0.160251	0.0869074	0.0633654	0.539687	54.2319
C16:2	10.5327	0.345938	10.1605	10.997	3.28442
C17:0	0.00836402	0.00580627	0.000717179	0.0255112	69.4196
C17:1	0.0371054	0.0194027	0.0148046	0.118949	52.2908
C17:2	0.0731243	0.0309054	0.0269664	0.196524	42.2642
C18:0	0.324413	0.156447	0.0604801	0.853908	48.2247
C18:1	51.6582	10.7091	33.0383	71.755	20.7306
C18:2	36.2575	13.1637	14.7877	89.7643	36.3062
C18:3	11.2193	0.583175	10.807	11.6317	5.19795
C19:0	0.0230123	0.00821324	0.0111425	0.0515781	35.6907
C19:1	0.00605016	0.00282469	0.00197767	0.0122568	46.688
C20:0	0.00844769	0.00503159	0.00285583	0.022583	59.5617
C20:1	0.17223	0.049657	0.104498	0.425702	28.8318
C20:2	0.410688	0.20876	0.000288697	1.01294	50.8318
C21:0	0.0134464	0.00616951	0.00286742	0.0296178	45.8822
C22:0	0.00759173	0.00456959	0.00185185	0.0286439	60.1917
C22:1	0.809371	0.452513	0.189462	2.45593	55.9091
C23:0	0.0469744	0.0192028	0.0143692	0.0903085	40.8793
C24:0	0.0134273	0.00846527	0.00115533	0.0397461	63.0451
C24:1	0.266255	0.120847	0.06804	0.588093	45.3877
C26:0	0.0182076	0.00760369	0.00428134	0.0358412	41.7609
[truncated: 1 more columns]

## Sheet: TableD
Species	Brassica napus	Brassica napus	Brassica napus	Brassica napus	Brassica napus	Brassica napus	Brassica napus	Brassica napus	Brassica napus	Brassica napus	Brassica napus	Brassica napus	Brassica napus	Brassica napus	Brassica napus	Brassica napus	Brassica napus	Brassica napus	Brassica napus	Brassica napus	Brassica napus	Brassica napus	Brassica napus	Brassica napus	Brassica napus	Brassica napus	Brassica napus	Brassica napus	Brassica napus	Brassica napus	Brassica napus	Brassica napus	Brassica napus	Brassica napus	Brassica napus	Brassica napus	Brassica napus	Brassica napus	Brassica napus	Brassica napus	Brassica napus	Brassica napus	Brassica napus	Brassica napus	Brassica napus	Brassica napus	Brassica napus	Brassica napus	Brassica napus
Method	UPLC-5	UPLC-5	UPLC-5	UPLC-5	UPLC-5	UPLC-5	UPLC-5	UPLC-5	UPLC-5	UPLC-5	UPLC-5	UPLC-5	UPLC-5	UPLC-5	UPLC-5	UPLC-5	UPLC-5	UPLC-5	UPLC-5	UPLC-5	UPLC-5	UPLC-5	UPLC-5	UPLC-5	UPLC-5	UPLC-5	UPLC-5	UPLC-5	UPLC-5	UPLC-5	UPLC-5	UPLC-5	UPLC-5	UPLC-5	UPLC-5	UPLC-5	UPLC-5	UPLC-5	UPLC-5	UPLC-5	UPLC-5	UPLC-5	UPLC-5	UPLC-5	UPLC-5	UPLC-5	UPLC-5	UPLC-5	UPLC-5
id	R63	R109	R43	R28	R1	R36	R18	R38	R71	R74	R35	R90	R11	R56	R29	R2	R49	R81	R13	R91	R73	R65	R5	R25	R54	R62	R93	R70	R57	R61	R97	R44	R22	R47	R21	R53	R52	R55	R76	R33	R98	R108	R75	R23	R84	R32	R19	R3	R37
C12:0	0.00269533	0.00219625	0.00215161	0.00186254	0.00143715	0.00220153	0.00187155	0.00188958	0.0021697	0.00244518	0.00165737	0.0026771	0.00141991	0.00272967	0.00163285	0.00119672	0.00143475	0.00195446	0.00130748	0.00141645	0.0019358	0.00217145	0.00158933	0.00157601	0.00152815	0.00228066	0.00264149	0.00205857	0.00217454	0.00302077	0.00217572	0.0018919	0.00166467	0.00183588	0.0014273	0.00187619	0.00224507	0.00279256	0.00216119	0.00172719	0.00262237	0.00236968	0.00284855	0.00160702	0.00230396	0.00143385	0.00173356	0.00230024	0.00193464
C14:0	0.0356671	0.0283673	0.0241222	0.0207237	0.0292432	0.0171052	0.0206801	0.0212636	0.0236384	0.0326989	0.0178186	0.0335888	0.0249673	0.0242063	0.01287	0.0173364	0.0263376	0.030152	0.0251906	0.0261004	0.0266019	0.0278427	0.0276843	0.02196	0.0206348	0.0331395	0.0275529	0.0258839	0.0236269	0.0235006	0.0282006	0.0219046	0.0178248	0.0174761	0.0216109	0.0257863	0.0245678	0.0305969	0.0265339	0.0189661	0.0265379	0.0272815	0.0263059	0.0230478	0.0328448	0.023015	0.0211601	0.0243222	0.0246835
C14:1	0.0087673	0.00310204	0.00720134	0.00355681	0.00145955	0.0030786	0.00363006	0.00359276	0.00444447	0.00681768	0.00162539	0.0077434	0.0028537	0.00374005	0.00190155	0.00179008	0.00341121	0.00325241	0.00397289	0.00205371	0.00444838	0.00335824	0.00458542	0.004307	0.00247501	0.00431165	0.00475118	0.00463922	0.00323086	0.00557222	0.00371829	0.00291075	0.00185193	0.00144469	0.00253524	0.00257975	0.00276732	0.00487842	0.00358758	0.00598496	0.00350744	0.00166627	0.00529	0.00144095	0.00677262	0.00166286	0.00181214	0.0030339	0.00180714
C14:2	0.00286162	0.00139487	0.00124781	0.000374919	0.000746132	0.000405425	0.00249715	0.001428	0.00195234	0.00329201	0.00053271	0.00203787	0.00202676	0.00161554	0.00141511	0.000173421	0.00180883	0.00209426	0.00107011	0.0013224	0.00168596	0.00141702	0.002779	0.000922234	0.000594319	0.00200455	0.00163444	0.00222062	0.000602255	0.00305214	0.00144978	0.0012015	0.000800271	0.000358609	0.00223562	0.00176505	0.00100618	0.00263073	0.00190167	0.000780606	0.0010227	0.000410855	0.00118385	0.000304803	0.00137145	0.000955279	0.000389242	0.00116494	0.000766245
C15:0	0.0324058	0.0260969	0.0223126	0.0300794	0.0245886	0.0217502	0.0224591	0.0199261	0.0194498	0.0287326	0.0199304	0.0264183	0.0237135	0.0221925	0.0100295	0.021022	0.0179488	0.0244232	0.0199326	0.0192221	0.0261907	0.021381	0.0228467	0.0234047	0.0179429	0.0261207	0.0218274	0.0233934	0.0304641	0.0245852	0.0189302	0.021857	0.0213732	0.0189387	0.0219761	0.0199371	0.0213662	0.0209738	0.0251733	0.0222309	0.0293613	0.0217433	0.0229793	0.0204578	0.0244994	0.0184603	0.0217431	0.0203317	0.0243667
C15:1	0.0245668	0.0291834	0.0167506	0.0182747	0.0362285	0.0177376	0.0107495	0.0126526	0.0266499	0.0229262	0.0197162	0.0293444	0.0439698	0.0187283	0.00440801	0.0265646	0.0215928	0.0303668	0.0541121	0.0242196	0.0200575	0.0317403	0.0280762	0.0129732	0.0228877	0.0514204	0.0185722	0.0202858	0.0235139	0.0190897	0.0235992	0.0262379	0.0178336	0.0139121	0.036057	0.0439923	0.0361155	0.0319373	0.0211108	0.0105993	0.0294192	0.0303198	0.0212503	0.0190325	0.0237513	0.0230256	0.0181292	0.0175873	0.0211639
C15:4	0.00579359	0.0065587	0.00421417	0.00994537	0.00444738	0.00382354	0.00605625	0.0076638	0.00649428	0.0109188	0.00490766	0.00696673	0.00630223	0.00602006	0.00288009	0.00393003	0.00439205	0.00731541	0.00380331	0.00498523	0.00947999	0.00676158	0.00365459	0.00661425	0.00318701	0.00558371	0.00833055	0.00744273	0.00562821	0.00605938	0.00618962	0.0072739	0.00834474	0.00798063	0.00649137	0.00365362	0.00364521	0.00435516	0.00908383	0.00786223	0.00527334	0.00521772	0.00872429	0.00578729	0.00614416	0.00372397	0.00679631	0.00417817	0.00527613
C16:0	3.72282	4.50537	4.11508	2.33672	4.95696	2.89134	2.36566	2.33642	4.29079	5.0914	2.74656	4.69247	3.889	3.75281	1.11312	4.00072	4.59664	5.61044	4.52651	5.0743	3.24509	4.23687	4.52404	2.23243	3.5776	5.06464	3.63361	3.72774	4.17529	3.73401	4.11851	2.21632	2.32539	1.9045	3.26015	4.40063	4.97551	5.0656	4.42066	2.03084	4.64863	4.69823	3.46108	3.10494	4.85474	3.52967	2.98057	3.3515	2.63528
C16:1	0.187232	0.163829	0.150808	0.152868	0.200092	0.138966	0.123076	0.117535	0.144737	0.183026	0.121412	0.19469	0.164865	0.146485	0.0956417	0.14004	0.160216	0.203693	0.201935	0.170421	0.126201	0.210884	0.179772	0.116996	0.134683	0.235564	0.129397	0.151965	0.176202	0.142834	0.155075	0.118849	0.105148	0.10463	0.174323	0.190168	0.161807	0.183202	0.163392	0.135652	0.185253	0.174604	0.143773	0.141759	0.156856	0.124506	0.130597	0.11797	0.140328
C16:2	0.0467264	0.0527994	0.0789354	0.0474333	0.0552343	0.0485332	0.0468496	0.0422505	0.0567532	0.088675	0.0371969	0.0694625	0.05573	0.0583736	0.0301447	0.0398431	0.0477777	0.0613633	0.0526584	0.0604065	0.0606241	0.0635831	0.0476112	0.0323865	0.0450702	0.0622266	0.0454694	0.0499783	0.0560295	0.0632559	0.0438354	0.0441253	0.0355338	0.0445056	0.0388547	0.0512689	0.0673423	0.066901	0.0526508	0.0379007	0.061554	0.0411558	0.0469691	0.0487405	0.070599	0.0608282	0.0353332	0.0441559	0.0415424
C16:3	0.0244519	0.0387565	0.0528735	0.0577481	0.0535886	0.0528242	0.0245418	0.0299524	0.0436822	0.0549563	0.0257825	0.0392867	0.0540528	0.0418456	0.0157141	0.0494155	0.0224528	0.0638997	0.089887	0.0400907	0.0347659	0.0503796	0.0329747	0.0200349	0.0313983	0.0764859	0.0283247	0.0321615	0.0529859	0.0438498	0.0392554	0.0436828	0.0313606	0.0487187	0.0661486	0.0519662	0.0828682	0.0495664	0.0238528	0.0194227	0.0689991	0.0519293	0.0332858	0.0666201	0.0421017	0.0489723	0.0517516	0.0282492	0.0352893
C17:0	0.0486839	0.033599	0.0538629	0.0278089	0.043076	0.038015	0.0228899	0.0262515	0.0418053	0.0608739	0.0244009	0.0718235	0.0264835	0.040803	0.0226764	0.0399015	0.0382212	0.0575672	0.0376322	0.0541131	0.0298294	0.0418828	0.0356554	0.0239569	0.0334605	0.0458993	0.0349987	0.0385197	0.0491794	0.0417827	0.0315662	0.0194326	0.0235664	0.0273631	0.0260473	0.0311237	0.0624069	0.0500676	0.0304229	0.0237049	0.0526894	0.045159	0.0335064	0.0305473	0.0665651	0.0364138	0.0247695	0.0342002	0.0271784
C17:1	0.0520163	0.035096	0.0465077	0.0380232	0.053962	0.0419598	0.0282269	0.0355219	0.0481243	0.0459799	0.0315373	0.0611397	0.033384	0.039246	0.0219616	0.0435967	0.0521068	0.0595859	0.0380006	0.0586434	0.0336663	0.0391644	0.0422235	0.0288573	0.0417472	0.0440245	0.0356787	0.041541	0.0509001	0.0493756	0.0338082	0.0230944	0.0281144	0.0345516	0.0281819	0.0275147	0.055438	0.0644868	0.0404464	0.0331036	0.0560987	0.0456352	0.0398133	0.0321613	0.0598399	0.0425234	0.0313353	0.0367461	0.0279526
C17:2	0.0044678	0.00478517	0.00200056	0.00184557	0.00544891	0.00201888	0.00303815	0.00305544	0.00357115	0.00358508	0.00393991	0.00267363	0.00550196	0.00394517	0.00141897	0.00354025	0.00457648	0.0050553	0.0057081	0.00552611	0.00321922	0.00522653	0.0055397	0.00229856	0.00323903	0.00470758	0.00344477	0.0037014	0.00282125	0.00331417	0.00341727	0.00341464	0.00289895	0.00216493	0.00472609	0.00471725	0.00429509	0.00527015	0.00376748	0.0022123	0.00222947	0.00427227	0.00197518	0.00299534	0.00244664	0.00390601	0.00237585	0.00352244	0.00432227
C18:0	1.76084	1.60381	2.09456	1.61784	1.78686	1.88591	1.54305	1.56077	2.61699	4.04589	1.32397	4.02081	1.86086	2.66284	1.02136	1.88921	1.91884	2.5928	1.96859	2.72836	1.90436	2.46851	2.01228	1.34975	1.6008	2.37752	2.55337	2.99542	2.7791	1.82959	2.13423	1.00988	1.17895	1.3979	1.59779	1.79269	2.79061	2.5801	2.1614	1.28894	3.18894	2.22097	1.99615	1.62957	3.45553	1.72046	1.41192	1.64644	1.23325
C18:1	53.1706	45.3522	61.8571	72.2126	43.1805	65.1996	57.4577	54.765	45.4566	53.2279	50.8233	55.392	54.6972	58.9697	77.9739	51.2972	49.1017	44.1276	41.7385	45.2525	52.2757	47.9817	47.196	57.5174	45.0588	43.032	49.923	49.6319	63.1239	55.1659	46.2783	50.0869	51.1829	64.9036	48.9141	43.3664	47.0756	48.1119	51.2525	66.8384	53.335	43.5267	55.4213	48.7002	55.1862	47.3391	54.8015	50.7522	50.7698
C18:2	30.514	32.3984	24.7444	15.2105	29.9248	18.784	34.2736	33.4564	27.7335	24.9632	32.9805	20.7975	36.4248	26.6668	16.4358	26.6364	31.1082	28.1666	28.5938	27.034	32.9152	28.9725	32.9402	29.9716	28.8682	28.1784	31.2985	30.4378	21.5595	31.1343	30.2336	34.0633	32.4792	25.5108	32.7272	30.0363	24.9639	27.5125	31.6905	25.7526	21.2736	27.5573	27.5689	30.9243	21.6572	29.1431	33.6174	32.7927	32.1929
C18:3	8.5606122	14.6142	2.8048669	6.9360512	17.2501	8.7676812	2.7994356	6.3023008	16.1453	9.1567241	10.6463	10.7928	0.9485835	4.9246125	2.1206144	13.6981	10.5498	16.254	19.5479	15.5444	7.9219751	13.9853	10.4024	7.5590562	18.5198	18.0404	10.0849	11.0003	5.2190682	5.3752445	14.415	11.0522	11.3315	4.1361864	11.5054	17.9239	14.3927	12.7134	8.3662030	2.1992096	14.2957	18.2796	9.1213049	13.5331	9.6636320	15.1755	5.4636629	9.1133935	11.6137
C19:0	0.00441651	0.00442695	0.0051592	0.00418807	0.0050186	0.00390036	0.00318266	0.00335274	0.00368697	0.00701063	0.00326757	0.00752147	0.00278562	0.00421192	0.00390348	0.00335092	0.00286798	0.00705659	0.00313872	0.00546488	0.00469604	0.00495665	0.00404738	0.00394683	0.00333391	0.00404	0.00426419	0.00494773	0.00446304	0.00546405	0.00479985	0.00170308	0.00392549	0.00443132	0.00321232	0.00473989	0.00551027	0.00387986	0.00368852	0.00352306	0.0059488	0.00485708	0.00475075	0.00330153	0.00783429	0.00291153	0.00335637	0.00458668	0.00631275
C19:1	0.0686799	0.060479	0.0853711	0.0677921	0.0568289	0.0711258	0.0487294	0.0418774	0.0635659	0.0676059	0.0479543	0.0942999	0.0519932	0.0639287	0.0398641	0.0677909	0.0621182	0.0741193	0.0563834	0.0739539	0.0581167	0.0670445	0.0489375	0.0395098	0.0663464	0.0576572	0.0560828	0.0583796	0.0926924	0.074445	0.0520956	0.037576	0.0460785	0.0720687	0.0439568	0.0568427	0.105505	0.0757254	0.0498229	0.0521907	0.0829291	0.0612593	0.0551982	0.0508562	0.105635	0.0631171	0.0367498	0.054863	0.0485467
C19:2	0.00735522	0.00702177	0.00322684	NA	0.00788154	0.00300729	0.00312345	0.00473874	0.00664031	0.00498734	0.0053472	0.00394897	0.00577144	0.00414692	NA	0.00418787	0.0065749	0.0094779	0.00930157	0.00958663	0.0050748	0.00688557	0.00742599	0.00268857	0.00613627	0.00827258	0.00556811	0.00622136	0.00308514	0.00460428	0.00568898	0.00321114	0.00357825	0.002664	0.00390459	0.00612874	0.00800006	0.00813449	0.0042498	0.00188026	0.00248562	0.00715158	0.00291604	0.00464751	0.00436475	0.00778368	0.00380838	0.00582344	0.00448477
C20:0	0.235864	0.213921	0.432215	0.218286	0.33369	0.369575	0.22894	0.226141	0.390788	0.372815	0.211178	0.515579	0.296135	0.382883	0.232798	0.300664	0.284229	0.335134	0.347185	0.441184	0.206675	0.319035	0.364376	0.19045	0.268217	0.324292	0.348362	0.296671	0.375786	0.263273	0.31247	0.198759	0.202029	0.301522	0.307716	0.313091	0.473377	0.36531	0.276884	0.224121	0.394082	0.344109	0.257736	0.292682	0.49612	0.320513	0.27827	0.259009	0.194325
C20:1	1.31919	0.741596	2.90988	0.907057	1.59368	1.34519	0.781549	0.822835	2.31451	2.31474	0.77073	2.84468	1.04307	1.8152	0.583236	1.47643	1.66848	1.98036	2.06547	2.70865	0.996664	1.21192	1.55966	0.712255	1.43521	1.88067	1.33084	1.24512	1.96042	1.80651	1.69195	0.671925	0.790396	1.02596	0.877032	1.22662	4.11011	2.72806	1.14136	1.06957	2.05561	2.35521	1.51525	1.04355	3.67248	1.97468	0.816422	1.40619	0.78954
C20:2	0.129984	0.0779926	0.172084	0.0702655	0.157857	0.102582	0.0556345	0.0682174	0.206958	0.154647	0.0635943	0.181527	0.119167	0.112448	0.0400924	0.145408	0.152523	0.185495	0.208829	0.229281	0.0922518	0.115778	0.167103	0.0494457	0.117365	0.204668	0.115452	0.1175	0.160636	0.142827	0.140142	0.068044	0.0657782	0.0659843	0.0876118	0.126876	0.318797	0.238311	0.101791	0.077564	0.164467	0.198006	0.113454	0.0988379	0.219826	0.184642	0.0667303	0.142138	0.0781851
C21:0	0.00829919	0.00726716	0.0113498	0.00775353	0.0154693	0.0124259	0.00744498	0.00661681	0.0113711	0.00770092	0.00806992	0.0112535	0.00871845	0.00788351	0.00693636	0.0115704	0.0107922	0.00998469	0.00889253	0.0150727	0.00699293	0.0085076	0.0113449	0.00686881	0.0101874	0.0121639	0.0113061	0.008394	0.0119007	0.00965941	0.00896775	0.0058426	0.0100898	0.0112799	0.0086453	0.00825927	0.014679	0.00825634	0.00884056	0.0105939	0.00997361	0.0130228	0.00781459	0.00831787	0.0134845	0.0102997	0.0105625	0.00913443	0.00964023
C22:0	0.166149	0.125126	0.28972	0.146513	0.242802	0.233602	0.169114	0.147795	0.270269	0.205376	0.138674	0.247721	0.195407	0.205221	0.171216	0.174839	0.171633	0.20806	0.229475	0.320588	0.117124	0.197334	0.260768	0.134948	0.164977	0.245732	0.25506	0.166089	0.200005	0.162552	0.174519	0.161395	0.158776	0.277232	0.215783	0.189206	0.280989	0.186612	0.169987	0.169235	0.197534	0.228113	0.171646	0.224043	0.282426	0.202615	0.193889	0.174333	0.149265
C22:1	0.0200025	0.0141517	0.0424075	0.0173876	0.0254379	0.0196946	0.0201521	0.0165257	0.0288233	0.0250342	0.0142103	0.0295571	0.033754	0.0335899	0.0155987	0.0187345	0.0261391	0.0224122	0.0392383	0.0338374	0.0199526	0.020477	0.027688	0.0153703	0.0196696	0.0285389	0.0224553	0.0185027	0.02287	0.0283116	0.0308319	0.0219955	0.0134239	0.0249623	0.0201407	0.0252034	0.0404152	0.0323565	0.0218339	0.0227699	0.0199493	0.0328063	0.0234366	0.0193534	0.0352051	0.0244195	0.0174211	0.0238233	0.0175794
C23:0	0.0157374	0.0112892	0.0216754	0.0103895	0.0156458	0.0165874	0.0124593	0.0140518	0.023504	0.0117957	0.0102972	0.0168917	0.0182804	0.0143974	0.0182208	0.012335	0.0156863	0.010935	0.0177172	0.0225454	0.00927697	0.0152198	0.0231733	0.011344	0.0118878	0.0190931	0.0197891	0.0128197	0.0123269	0.0126249	0.0126459	0.0165621	0.0104476	0.0182601	0.0166303	0.0132109	0.0152447	0.0167472	0.0167237	0.0165492	0.0119327	0.0128334	0.0116878	0.0135343	0.0178416	0.0131034	0.0136801	0.0149589	0.0098859
C23:1	0.0143333	0.0170249	0.0210523	0.0127289	0.0284242	0.0140999	0.00992673	0.0125108	0.0256798	0.0143558	0.0131872	0.0245789	0.0199513	0.0179314	0.00957542	0.0207002	0.0220517	0.0247241	0.0321145	0.0382526	0.0176101	0.0185167	0.0199701	0.0110378	0.0206075	0.0306264	0.0208743	0.0153523	0.0197469	0.0160937	0.0195014	0.018311	0.0135745	0.0201854	0.0182611	0.028517	0.03331	0.0218932	0.0188199	0.0163902	0.0195129	0.0327809	0.0118968	0.0140775	0.0259114	0.0194507	0.0146964	0.017873	0.0140245
C24:0	0.0699988	0.0439077	0.129248	0.0528279	0.0776687	0.106071	0.0771914	0.0733487	0.131661	0.0753952	0.05016	0.0899109	0.096859	0.0818501	0.101921	0.0502586	0.0591473	0.0520378	0.109746	0.11669	0.0448544	0.077139	0.125267	0.0572838	0.0452093	0.0787114	0.103238	0.057713	0.0545024	0.0609661	0.0634058	0.112374	0.0446939	0.122613	0.102074	0.0587082	0.071586	0.0702519	0.0726186	0.0750106	0.0518951	0.0636908	0.0589994	0.0939006	0.0898577	0.065441	0.0716454	0.0670472	0.0531347
C24:1	0.142786	0.145556	0.25759	0.121064	0.269528	0.155822	0.104883	0.10673	0.269095	0.183835	0.109397	0.200821	0.230275	0.245463	0.0946247	0.172039	0.202406	0.261454	0.422806	0.34581	0.13392	0.202551	0.240394	0.0930863	0.189508	0.308825	0.201809	0.153244	0.192727	0.153634	0.251998	0.218061	0.121844	0.224103	0.210653	0.350165	0.344489	0.212477	0.160892	0.116064	0.189321	0.320576	0.146916	0.193694	0.229956	0.195335	0.150062	0.153286	0.132686
C25:0	0.00756288	0.00347136	0.00599109	0.00406128	0.00457557	0.00570696	0.00565427	0.00467333	0.00729942	0.00394648	0.00288557	0.00402397	0.00646784	0.00421955	0.0066359	0.00272424	0.00405566	0.00334438	0.00625928	0.00581819	0.0024417	0.00413022	0.00812259	0.00375094	0.00236081	0.00512675	0.00526644	0.00314471	0.00267255	0.00304368	0.00366823	0.0085519	0.0018796	0.0077324	0.00660445	0.00360884	0.00357477	0.00384281	0.00552879	0.0039869	0.00283536	0.00264787	0.00264554	0.00455603	0.00416796	0.00368613	0.0049106	0.00451553	0.00479007
C25:1	0.00519477	0.00458491	0.00811679	0.00378273	0.00717087	0.00583225	0.00295563	0.00244992	0.00818553	0.00526803	0.00262568	0.00603715	0.00780558	0.00829124	0.00310859	0.0046593	0.00807421	0.00585642	0.014312	0.00915742	0.00335763	0.00545255	0.00889625	0.00302263	0.00513286	0.00843655	0.00616701	0.00448475	0.00622469	0.00361937	0.00755063	0.00851824	0.00236009	0.00627979	0.00761138	0.0105338	0.0080002	0.00751173	0.00605592	0.00280595	0.00599813	0.00818202	0.00428566	0.00437922	0.00540567	0.00531366	0.00492431	0.00446546	0.00343482
C26:0	0.00828101	0.00605131	0.0100178	0.00800515	0.0073206	0.0093858	0.011347	0.00921834	0.0116329	0.00880385	0.00579597	0.00646187	0.00918756	0.00564291	0.0116553	0.00423158	0.0048644	0.00791208	0.00874666	0.0088688	0.00446196	0.00599696	0.0131712	0.00713269	0.00358224	0.00746009	0.00998236	0.00543653	0.00447492	0.00462071	0.00454525	0.0129287	0.0065297	0.0148734	0.0126211	0.00358193	0.00391458	0.00402206	0.0057592	0.0078634	0.00425664	0.00420364	0.00489011	0.01314	0.00572472	0.00477593	0.00806197	0.0069325	0.00945977
C26:1	0.0168171	0.00999046	0.0285294	0.00854503	0.0181235	0.0153147	0.00891975	0.0101438	0.0273437	0.0221401	0.00642876	0.0209682	0.0232529	0.0384472	0.0136203	0.0104249	0.023313	0.0125994	0.0405428	0.0256364	0.0119155	0.019313	0.0291716	0.00877099	0.0117762	0.0224455	0.0198517	0.0123732	0.0158485	0.0124774	0.0262776	0.0212734	0.006146	0.0154528	0.022324	0.029608	0.0200489	0.0234049	0.0159677	0.0108864	0.0139849	0.0248982	0.0144238	0.0138298	0.019301	0.014042	0.0149097	0.0120328	0.00867426
	Mean	standart deviation	min	max	coefficient of variation
C12:0	0.00203295	0.000478599	0.00119672	0.00337217	23.542
C14:0	0.0248839	0.00328473	0.01287	0.0356671	13.2002
C14:1	0.00364972	0.00368249	0.00144095	0.0087673	100.898
C14:2	0.00142317	0.000433083	0.000173421	0.00329201	30.431
C15:0	0.0226639	0.00473944	0.0100295	0.0324058	20.9119
C15:1	0.0249895	0.0158905	0.00440801	0.0541121	63.5889
C15:4	0.00601483	0.000858618	0.00288009	0.0109188	14.275
C16:0	3.7687	1.3881	1.11312	5.68589	36.8324
C16:1	0.156247	0.0361728	0.0956417	0.238388	23.1511
C16:2	0.0517799	0.00359866	0.0301447	0.088675	6.94991
C16:3	0.0446421	0.0314307	0.0157141	0.089887	70.406
C17:0	0.0380844	0.00484243	0.0194326	0.0718235	12.715
C17:1	0.0414292	0.00480824	0.0219616	0.0644868	11.6059
C17:2	0.0037507	0.00348101	0.00141897	0.00939069	92.8095
C18:0	2.0497	0.061082	1.00988	4.04589	2.98005
C18:1	52.4156	1.69262	41.7385	77.9739	3.22922
C18:2	28.6535	5.19207	15.2105	37.8567	18.1202
C18:3	14.0467	2.89563	10.0849	19.5479	20.6143
C19:0	0.00440416	0.000315517	0.00170308	0.00783429	7.16407
C19:1	0.0621964	0.00455964	0.0367498	0.105635	7.33103
C19:2	0.00552013	0.00312295	0.00188026	0.0117717	56.5739
C20:0	0.30956	0.0732886	0.19045	0.515579	23.6751
C20:1	1.57456	0.21282	0.583236	4.11011	13.5162
C20:2	0.132926	0.0293715	0.0400924	0.318797	22.0961
C21:0	0.00981439	0.00177997	0.0058426	0.0154693	18.1363
C22:0	0.200263	0.0534047	0.117124	0.320588	26.6672
C22:1	0.0243937	0.00794014	0.0134239	0.0424075	32.55
C23:0	0.0150849	0.00567718	0.00927697	0.0237662	37.6349
C23:1	0.0198077	0.00949272	0.00957542	0.0382526	47.9244
C24:0	0.0774225	0.0292716	0.0439077	0.131661	37.8076
C24:1	0.20293	0.119812	0.0930863	0.422806	59.0412
C25:0	0.00462483	0.000358815	0.0018796	0.0085519	7.75844
C25:1	0.00608874	0.00520606	0.00236009	0.014312	85.503
C26:0	0.0075618	0.0013958	0.00358193	0.0148734	18.4586
C26:1	0.0180598	0.0096461	0.006146	0.0405428	53.412
[truncated: 1 more columns]

## Sheet: TableE
Species	Brassica napus	Brassica napus	Brassica napus	Brassica napus	Brassica napus	Brassica napus	Brassica napus	Brassica napus	Brassica napus	Brassica napus	Brassica napus	Brassica napus	Brassica napus	Brassica napus	Brassica napus	Brassica napus	Brassica napus	Brassica napus	Brassica napus	Brassica napus	Brassica napus	Brassica napus	Brassica napus	Brassica napus	Brassica napus	Brassica napus	Brassica napus	Brassica napus	Brassica napus	Brassica napus	Brassica napus	Brassica napus	Brassica napus	Brassica napus	Brassica napus	Brassica napus	Brassica napus	Brassica napus	Brassica napus	Brassica napus	Brassica napus	Brassica napus	Brassica napus	Brassica napus	Brassica napus	Brassica napus	Brassica napus	Brassica napus	Brassica napus
Method	UPLC-400	UPLC-400	UPLC-400	UPLC-400	UPLC-400	UPLC-400	UPLC-400	UPLC-400	UPLC-400	UPLC-400	UPLC-400	UPLC-400	UPLC-400	UPLC-400	UPLC-400	UPLC-400	UPLC-400	UPLC-400	UPLC-400	UPLC-400	UPLC-400	UPLC-400	UPLC-400	UPLC-400	UPLC-400	UPLC-400	UPLC-400	UPLC-400	UPLC-400	UPLC-400	UPLC-400	UPLC-400	UPLC-400	UPLC-400	UPLC-400	UPLC-400	UPLC-400	UPLC-400	UPLC-400	UPLC-400	UPLC-400	UPLC-400	UPLC-400	UPLC-400	UPLC-400	UPLC-400	UPLC-400	UPLC-400	UPLC-400
id	R63	R109	R43	R28	R1	R36	R18	R38	R71	R74	R35	R90	R11	R56	R29	R2	R49	R81	R13	R91	R73	R65	R5	R25	R54	R62	R93	R70	R57	R61	R97	R44	R22	R47	R21	R53	R52	R55	R76	R33	R98	R108	R75	R23	R84	R32	R19	R3	R37
C14:0	0.099509	0.116117	0.0621496	0.305884	0.224955	0.146813	0.246478	0.135479	0.101834	0.164983	0.0902141	0.12178	0.074812	0.0849619	0.354668	0.111514	0.119652	0.246789	0.0651033	0.0727006	0.105886	0.100405	0.061802	0.130472	0.0554571	0.0954833	0.16405	0.161028	0.105898	0.0938819	0.182587	0.260334	0.246746	0.153893	0.172233	0.0900252	0.0542415	0.1051	0.0856007	0.115346	0.128605	0.0543651	0.118369	0.0774998	0.0667928	0.093658	0.193241	0.124523	0.0942555
C14:1	0.0116604	0.0104257	0.00936282	0.00608808	0.00288272	0.00515189	0.00849153	0.00818744	0.00555296	0.00865708	0.00470752	0.00716813	0.00422376	0.00476912	0.0116134	0.00316164	0.00424754	0.00425342	0.00572188	0.00232945	0.00753156	0.00730159	0.0063413	0.00969901	0.00689115	0.00689284	0.0121016	0.00761449	0.00407556	0.0110933	0.00635503	0.0136163	0.00322325	0.00319449	0.00643885	0.00763673	0.00460752	0.00602258	0.0061368	0.0129648	0.00883358	0.00174991	0.0070539	0.00415394	0.00919286	0.00504551	0.00617681	0.00380671	0.00718442
C15:0	0.130128	0.0979147	0.0476212	0.137021	0.0587664	0.0619865	0.114893	0.158469	0.0517353	0.106515	0.147597	0.052692	0.072229	0.120155	0.236171	0.0817157	0.086315	0.256356	0.0570617	0.0486613	0.0831622	0.11095	0.0442069	0.306815	0.131317	0.0665145	0.169416	0.0935481	0.226425	0.156937	0.0924326	0.16052	0.208661	0.157666	0.114728	0.0703748	0.0638076	0.0463491	0.112756	0.107576	0.224101	0.123171	0.101178	0.0743674	0.0942216	0.0488862	0.113493	0.0860839	0.0894271
C15:1	0.0219988	0.0277259	0.0153025	0.0290978	0.0266977	0.0181374	0.0231106	0.0134089	0.0184527	0.0143989	0.0235044	0.0142941	0.0281816	0.0137034	0.0275459	0.0224464	0.0143824	0.0197602	0.0339204	0.0140796	0.0223996	0.0233316	0.0201507	0.0169474	0.0184532	0.0310589	0.0196808	0.0148545	0.0159604	0.0150017	0.0156951	0.0513161	0.0221521	0.0270891	0.035139	0.0346271	0.0195267	0.0169311	0.020662	0.022232	0.0240446	0.0124632	0.01462	0.0163929	0.0157879	0.0179019	0.0223746	0.012027	0.0259028
C16:0	3.26094	4.80955	4.1718	4.10734	3.8994	3.08859	4.01757	3.9953	2.70905	3.15814	4.03776	2.86489	3.60224	3.14788	6.16312	3.01246	3.16544	3.55464	3.25164	3.21957	3.94439	3.61895	4.6031	3.89234	3.20909	3.8554	3.78105	3.00692	3.14725	3.16546	5.43363	4.88847	3.85081	4.34871	4.09466	6.13763	3.00005	3.00756	3.59114	3.5988	3.24807	4.78636	3.10266	3.29196	2.76579	2.99559	3.90246	2.78872	6.62106
C16:1	0.296339	0.340571	0.204135	0.506351	0.317573	0.236287	0.320343	0.265369	0.198596	0.240918	0.298743	0.245279	0.314012	0.23447	0.364026	0.215234	0.24206	0.274245	0.294505	0.230799	0.279232	0.344143	0.260157	0.280525	0.246554	0.364721	0.257622	0.223849	0.245743	0.235424	0.25524	0.378545	0.275722	0.269837	0.387555	0.345917	0.212181	0.244518	0.278123	0.287297	0.259908	0.262988	0.243896	0.276616	0.219032	0.212326	0.295906	0.196994	0.337041
C16:2	0.0571661	0.0897824	0.0801826	0.0748883	0.0748387	0.0627954	0.0825868	0.0733491	0.0658224	0.0833892	0.0706337	0.069057	0.0799184	0.06814	0.0761811	0.0580296	0.0566611	0.0713473	0.0708874	0.0709699	0.0891062	0.0865531	0.0590274	0.0634345	0.0601235	0.0796852	0.0588038	0.0632073	0.0640233	0.0832839	0.0628924	0.112813	0.0609061	0.0844056	0.0705239	0.0783796	0.0748038	0.0716511	0.0709761	0.0610207	0.0701334	0.0559804	0.0581725	0.0787562	0.0718273	0.0850055	0.0607531	0.063491	0.0758237
C16:3	0.0277185	0.0622974	0.0553692	0.0818996	0.0713816	0.0593757	0.0403773	0.0443385	0.0462983	0.0526497	0.0351359	0.0396789	0.0683135	0.0427112	0.0291824	0.0544044	0.0233872	0.0646615	0.107437	0.0402169	0.0413489	0.06249	0.0377556	0.0386562	0.0423823	0.0909967	0.036991	0.0382727	0.0510761	0.049858	0.0484349	0.0955566	0.0529454	0.0835986	0.104548	0.0715666	0.0816624	0.042115	0.029108	0.0236149	0.071381	0.0640423	0.0384608	0.0937315	0.0357256	0.0640462	0.0744733	0.036103	0.0591185
C17:0	0.0782876	0.133016	0.0597157	0.11215	0.0686478	0.0998003	0.13145	0.1069	0.0678914	0.113217	0.0752168	0.0582296	0.0814835	0.0946194	0.254664	0.0658521	0.0485174	0.116132	0.0746009	0.0656547	0.115174	0.0838929	0.074011	0.153359	0.0567338	0.0893487	0.148556	0.0657068	0.0959641	0.0960895	0.0669617	0.110436	0.110363	0.160004	0.105993	0.084926	0.0564969	0.062794	0.0806289	0.130829	0.112026	0.0538957	0.0962312	0.0895358	0.0771777	0.0673773	0.0760826	0.055164	0.105076
C17:1	0.0624376	0.0658524	0.055423	0.0749602	0.0647165	0.0569552	0.0558432	0.0633758	0.0448896	0.0529307	0.0613637	0.061106	0.0525534	0.0522298	0.0816536	0.0593753	0.056616	0.0595041	0.0567469	0.060546	0.0718801	0.0653038	0.0523819	0.0574976	0.0615122	0.0554311	0.0526314	0.059901	0.0648215	0.0593423	0.0494489	0.0606153	0.0907761	0.100924	0.0724146	0.0517215	0.0538599	0.0614689	0.0574818	0.0670429	0.0623032	0.0537609	0.0588993	0.0527571	0.0643488	0.0548954	0.0539104	0.0543553	0.0651308
C18:0	3.0564	3.64713	2.26357	4.77946	2.68485	5.79723	4.34364	3.63306	4.11306	6.12596	3.67957	2.91878	3.21998	3.22396	9.01729	2.30582	4.16301	2.53208	2.18805	2.54412	4.12717	6.13617	2.29635	5.02564	2.45082	3.07417	3.76082	3.16696	3.16385	2.89158	3.24116	4.76059	3.81847	5.21422	3.61813	3.08951	2.19708	3.6221	3.34885	4.83242	2.95387	2.48971	3.14476	2.96719	2.65111	2.43514	4.3822	3.17984	3.71771
C18:1	71.8138	57.6574	80.1957	74.5462	60.9381	77.8743	66.4837	66.0685	65.496	75.1526	63.547	81.0095	62.51	76.9801	60.7978	72.3583	65.3378	64.3999	60.513	67.0648	67.3446	65.3108	60.9992	68.2091	62.907	62.5939	67.0669	69.0587	79.7965	73.3773	63.0544	54.6299	62.9262	68.7193	61.7944	57.2037	69.7036	66.948	68.5661	75.1067	78.6325	62.1206	75.7467	65.5622	80.9389	67.5476	62.2744	66.6453	60.5257
C18:2	15.9521	24.4434	8.626263	8.287872	22.427	6.588087	18.862	19.2816	19.6169	10.4124	19.6284	7.521309	19.5401	11.0047	15.4382	14.1801	21.2064	21.3018	21.9461	19.1367	17.5909	16.8895	25.1064	14.9796	20.8494	20.6234	18.2372	18.303	6.681020	15.5678	19.9181	23.0555	19.4064	13.3612	20.3595	22.4982	16.8065	19.8398	18.5116	10.9543	7.987318	20.4419	11.7456	18.7778	8.011460	18.3038	18.7856	20.5591	19.6614
C18:3	3.40422	6.78946	1.57692	4.95319	6.67635	3.81849	2.99315	4.29174	5.45845	2.61935	6.24165	3.08387	7.93995	2.54866	4.10392	5.43736	3.68003	5.67796	8.82425	5.12829	4.12442	5.25412	3.97341	5.04984	7.98502	6.94091	4.17704	4.07632	4.36973	2.40242	5.27487	8.78661	6.88046	4.28015	6.66983	7.92265	5.04305	3.97814	3.43956	2.27642	4.51927	7.10373	3.63462	6.45307	2.7382	5.87489	7.4631	3.92459	6.57635
C20:0	0.394695	0.51082	0.550184	0.478974	0.590726	0.554068	0.684507	0.48158	0.475234	0.491302	0.518886	0.578709	0.527302	0.611705	0.831205	0.458471	0.444937	0.44359	0.554557	0.543753	0.539372	0.559418	0.558173	0.48299	0.452026	0.513857	0.608824	0.474753	0.542824	0.449028	0.630621	0.750366	0.52076	0.739962	0.631359	0.596636	0.558232	0.456889	0.470617	0.539042	0.56044	0.587101	0.457869	0.547493	0.536618	0.519647	0.544708	0.440342	0.488693
C20:1	0.98206	0.881835	1.47204	1.12113	1.09397	1.0865	0.988456	0.982272	1.08188	0.980282	0.99764	1.08907	0.953027	1.19258	1.14062	1.05922	1.0008	1.04144	1.19778	1.22532	1.03123	0.955985	1.03926	0.944083	1.11759	1.07915	1.06608	0.927312	1.12274	1.12139	1.19026	1.12352	1.05785	1.39297	1.08253	1.06641	1.60556	1.16398	0.910261	1.19474	1.10213	1.21434	1.06051	1.03525	1.32462	1.22809	1.08952	1.03049	0.958238
C20:2	0.0680488	0.0800825	0.05497	0.0647421	0.080017	0.0570604	0.0585185	0.0689344	0.066865	0.0454268	0.0674528	0.0461169	0.0891613	0.0538228	0.0538789	0.0615366	0.0584345	0.0613264	0.0956723	0.0752258	0.0759643	0.0672481	0.071717	0.056547	0.0602254	0.0936712	0.0741516	0.0570657	0.0582272	0.0617452	0.0738381	0.10939	0.075442	0.086913	0.0932453	0.0879958	0.0927609	0.0694257	0.0530789	0.0745749	0.0583766	0.0756529	0.0583082	0.0761151	0.0532774	0.0850761	0.0721384	0.0717734	0.0861472
C20:3	0.00534273	0.0062837	0.00228965	0.00396762	0.00491445	0.00404278	0.00456078	0.00540722	0.00438401	0.00474798	0.00469786	0.00259423	0.00518603	0.00473488	0.00611902	0.00413382	0.00301491	0.00489657	0.00840776	0.00531581	0.00364989	0.0031296	0.00530148	0.00798463	0.00427327	0.00561531	0.00636043	0.003555	0.00445611	0.0053701	0.00390507	0.012327	0.00644687	0.00255344	0.00806097	0.00667012	0.0063671	0.00382533	0.00441286	0.00350134	0.00533739	0.00647904	0.00273805	0.00544182	0.00266852	0.00570218	0.00762332	0.00339989	0.0057488
C21:0	0.0259932	0.0240452	0.019919	0.0286188	0.0284912	0.0246635	0.0246161	0.0245238	0.0182329	0.0196367	0.0343544	0.0177248	0.0211689	0.0246173	0.0508293	0.0288574	0.0238913	0.0243948	0.0204002	0.0311602	0.0300888	0.0233595	0.0228829	0.0328807	0.0206189	0.0205078	0.0296941	0.0161034	0.022543	0.0254886	0.023127	0.0347704	0.0329858	0.033377	0.0235222	0.0151436	0.0195925	0.0182671	0.0223021	0.0358328	0.0202559	0.025504	0.0262376	0.0246652	0.0214663	0.0203816	0.0288571	0.0194202	0.033405
C22:0	0.317583	0.357261	0.37958	0.509574	0.5904	0.408892	0.53195	0.410255	0.338133	0.328163	0.431105	0.284363	0.488095	0.420109	0.873008	0.406532	0.297844	0.297925	0.439465	0.349499	0.402326	0.35884	0.476048	0.436601	0.312017	0.361356	0.422899	0.302891	0.392662	0.297049	0.39278	0.601175	0.530617	0.674265	0.542305	0.428728	0.33787	0.291791	0.341428	0.487206	0.319059	0.411709	0.346111	0.447157	0.346896	0.351354	0.517621	0.461271	0.461197
C22:1	0.0357203	0.0257599	0.0415867	0.0326613	0.0363494	0.0310641	0.0532265	0.0357299	0.0300516	0.0292557	0.0334607	0.0298952	0.182639	0.0385232	0.0727213	0.0279332	0.0360701	0.0295127	0.0688925	0.0387711	0.0329532	0.0301911	0.0360864	0.0338392	0.030096	0.0336032	0.0314989	0.0202572	0.0302912	0.0343239	0.0410212	0.0478158	0.0423598	0.055494	0.0513684	0.0445103	0.0426228	0.0345213	0.0324447	0.0431996	0.0235638	0.0387194	0.0331227	0.0344072	0.0371957	0.0349126	0.042519	0.0328391	0.0350977
C23:0	0.062443	0.0640712	0.0517398	0.0876253	0.0695838	0.0531793	0.0835345	0.072093	0.044932	0.0539586	0.0692733	0.0397721	0.0639573	0.0686443	0.206662	0.0522737	0.0468988	0.0414717	0.0561164	0.0268046	0.0801346	0.0601311	0.0685134	0.0741101	0.0442119	0.0552497	0.0619944	0.05088	0.0585497	0.0550197	0.0563472	0.110993	0.0888891	0.107289	0.0782206	0.0640941	0.0416718	0.0403774	0.0591341	0.0855438	0.0459637	0.0471917	0.0558335	0.0552019	0.0459367	0.0449037	0.0773486	0.0716554	0.0734976
C23:1	0.0124149	0.0170982	0.0172335	0.00992751	0.0271646	0.0150285	0.0139884	0.0112678	0.018439	0.0259642	0.018182	0.0159171	0.0220377	0.0168919	0.084922	0.0174767	0.0198163	0.0176447	0.029797	0.0268332	0.0149912	0.0163491	0.0144351	0.0372704	0.0206128	0.0247495	0.0151018	0.0151055	0.0141765	0.0125385	0.0202693	0.034082	0.0214493	0.0207829	0.026897	0.0321076	0.0226312	0.015932	0.018137	0.0173903	0.0139551	0.0273162	0.0119142	0.0182234	0.0170737	0.0191239	0.0141403	0.0151529	0.0183255
C24:0	0.331146	0.327448	0.317379	0.520211	0.48868	0.349444	0.570194	0.390438	0.283754	0.335323	0.416954	0.238259	0.469291	0.410738	1.03035	0.355639	0.242694	0.24901	0.356865	0.257882	0.413282	0.350171	0.435463	0.523803	0.242005	0.299714	0.38774	0.294336	0.344259	0.306573	0.324506	0.608379	0.505672	0.657405	0.492231	0.338324	0.232172	0.233544	0.352117	0.511692	0.238667	0.275796	0.340031	0.384514	0.274731	0.278931	0.479001	0.566432	0.413941
C24:1	0.0869974	0.129337	0.145851	0.0923228	0.176617	0.110046	0.0927564	0.0951989	0.132068	0.0808937	0.101367	0.0899159	0.164181	0.132821	0.113844	0.121448	0.124488	0.136651	0.269192	0.18531	0.0940941	0.124507	0.144583	0.0850459	0.138078	0.166097	0.128229	0.0877198	0.10484	0.0899241	0.169502	0.259703	0.109251	0.199523	0.182942	0.239808	0.168232	0.109705	0.104614	0.093665	0.0968312	0.191427	0.0857439	0.146171	0.102167	0.132658	0.150905	0.102351	0.117435
C25:0	0.0621511	0.0791585	0.0497635	0.115967	0.0665462	0.0716827	0.107969	0.0841697	0.0488955	0.0730383	0.0817833	0.0429105	0.07785	0.0616409	0.272233	0.0551358	0.045425	0.050345	0.0480237	0.0442126	0.0958091	0.0643751	0.0593059	0.109307	0.046636	0.0570586	0.0818766	0.0647161	0.0660992	0.06458	0.0641476	0.135155	0.102841	0.137699	0.0885889	0.0685993	0.0382818	0.0385315	0.0776701	0.0983256	0.0519872	0.0466112	0.0690325	0.0735298	0.0474519	0.0516146	0.0934505	0.100688	0.0882359
C25:1	0.00535123	0.00654326	0.00710429	0.00237344	0.00815652	0.00519037	0.00264048	0.00552204	0.00783332	0.00284057	0.00389483	0.00568032	0.0100319	0.0123111	NA	0.00384769	0.00900809	0.00462145	0.0171088	0.00972834	0.00403932	0.00732155	0.00949016	0.00273634	0.00629249	0.00820853	0.00672821	0.00395707	0.00821377	0.00535185	0.008542	0.0149877	0.00168952	0.0111285	0.0101546	0.0122032	0.00661626	0.00700508	0.00817986	0.00192298	0.00605383	0.00984349	0.00219494	0.00629062	0.00403779	0.00478864	0.0057717	0.00578079	0.00555954
C26:0	0.0827372	0.0877139	0.062659	0.137839	0.0876313	0.0877382	0.150923	0.0961761	0.0559169	0.0861038	0.106191	0.0587813	0.0992989	0.0773836	0.290054	0.0615966	0.0607895	0.0605599	0.0633552	0.0576866	0.110424	0.0788699	0.0707083	0.154366	0.0627295	0.0729177	0.0952115	0.0778954	0.080935	0.0795752	0.0732277	0.206504	0.115453	0.190749	0.109827	0.0813615	0.0454626	0.0477168	0.111684	0.129816	0.0648134	0.0555819	0.081947	0.0866984	0.0738477	0.0635815	0.11548	0.129104	0.109223
C26:1	0.0170914	0.0156113	0.029301	0.0163166	0.0245609	0.0206521	0.0198901	0.0188075	0.0306045	0.023014	0.0167165	0.0229164	0.033631	0.040463	0.0239643	0.0161376	0.0271474	0.0175546	0.0507998	0.0285383	0.0182703	0.0268203	0.0344126	0.0155033	0.0179774	0.0242761	0.0289613	0.0131652	0.0209735	0.013656	0.0373735	0.0528315	0.0177835	0.0321923	0.0308057	0.0407926	0.0203247	0.0238432	0.0192639	0.0191084	0.0162874	0.0316796	0.01828	0.0219085	0.0169767	0.0189235	0.0226038	0.0193289	0.0174431
C27:0	0.0813935	0.0632995	0.0565001	0.18514	0.0816537	0.0609733	0.178688	0.0839567	0.0423869	0.0898845	0.086564	0.0377476	0.0931399	0.0721909	0.321544	0.0649262	0.0530516	0.0587488	0.050689	0.0527904	0.0982959	0.0947811	0.0517194	0.15621	0.0525473	0.0693273	0.106618	0.0698463	0.0762447	0.0904716	0.0722818	0.153106	0.134779	0.129913	0.11893	0.0663585	0.0419956	0.0404534	0.0750754	0.144615	0.0550127	0.0373656	0.0908254	0.0702472	0.0437864	0.0551312	0.11666	0.159137	0.327713
C28:0	0.330302	0.365051	0.222715	0.558585	0.297136	0.311578	0.536887	0.407276	0.19421	0.310176	0.416929	0.198409	0.347456	0.272803	1.24819	0.251605	0.20644	0.224867	0.203405	0.211779	0.433045	0.304317	0.226182	0.528521	0.214212	0.340096	0.354185	0.312884	0.292243	0.322956	0.263993	0.545073	0.52882	0.612815	0.448542	0.332008	0.176164	0.173938	0.328063	0.461046	0.224751	0.208073	0.304266	0.376182	0.213933	0.216509	0.438273	0.676481	0.393122
	Mean	standart deviation	min	max	coefficient of variation
C14:0	0.130932	0.00631925	0.0542415	0.354668	4.82635
C14:1	0.00671555	0.00528625	0.00174991	0.0136163	78.7166
C15:0	0.115021	0.0126064	0.0442069	0.306815	10.9601
C15:1	0.021483	0.00514438	0.012027	0.0513161	23.9463
C16:0	3.78091	0.614566	2.70905	6.62106	16.2545
C16:1	0.279716	0.0509045	0.196994	0.506351	18.1986
C16:2	0.0717444	0.0126316	0.0559804	0.112813	17.6064
C16:3	0.0559119	0.0431217	0.0233872	0.107437	77.1243
C17:0	0.0939096	0.0214352	0.0485174	0.254664	22.8254
C17:1	0.0611873	0.00780129	0.0448896	0.100924	12.7498
C18:0	3.65115	1.06538	2.18805	9.01729	29.1792
C18:1	67.4337	11.4431	54.6299	81.0095	16.9695
C18:2	18.6228	6.58799	10.4124	25.2689	35.376
C18:3	5.06752	2.49744	1.57692	8.82425	49.2833
C20:0	0.541246	0.12992	0.394695	0.831205	24.0039
C20:1	1.0997	0.140622	0.881835	1.60556	12.7873
C20:2	0.0708282	0.0254371	0.0454268	0.10939	35.9138
C20:3	0.00511635	0.0017875	0.00228965	0.012327	34.937
C21:0	0.025312	0.00013056	0.0151436	0.0508293	0.515804
C22:0	0.420996	0.155028	0.284363	0.873008	36.8241
C22:1	0.040161	0.00115306	0.0202572	0.182639	2.8711
C23:0	0.0650361	0.0109183	0.0268046	0.206662	16.788
C23:1	0.0207941	0.013441	0.00992751	0.084922	64.6387
C24:0	0.390027	0.0870395	0.232172	1.03035	22.3163
C24:1	0.13436	0.0876577	0.0808937	0.269192	65.2407
C25:0	0.0757735	0.00383206	0.0382818	0.272233	5.05725
C25:1	0.00695612	0.00750962	0.00168952	0.0171088	107.957
C26:0	0.0949272	0.0118625	0.0454626	0.290054	12.4965
C26:1	0.0244259	0.0132352	0.0131652	0.0528315	54.1851
C27:0	0.0933278	0.0210145	0.0373656	0.327713	22.5168
C28:0	0.353689	0.00871318	0.173938	1.24819	2.46351
[truncated: 1 more columns]

## Sheet: TableF
Species	Heliantus annuus	Heliantus annuus	Heliantus annuus	Heliantus annuus	Heliantus annuus	Heliantus annuus	Heliantus annuus	Heliantus annuus
Method	UPLC-5	UPLC-5	UPLC-5	UPLC-5	UPLC-5	UPLC-5	UPLC-5	UPLC-5
id	QC_6.1_1.5	QC_6.3_1.5	QC_6.4_1.5	QC_6.5_1.5	QC_6.6_1.5	QC_6.8_1.5	QC_6.1_1.5afstop	QC_6.1_1.5afstop_v2
C14:0	0.0305699	0.0315999	0.0332952	0.0307412	0.0310419	0.0325258	0.0312736	0.0306454
C15:1	0.0107895	0.0116761	0.0116018	0.0106587	0.0108255	0.0114925	0.011166	0.0121057
C15:0	0.0161561	0.0148987	0.0159524	0.0179849	0.0161093	0.0155519	0.0167538	0.015974
C16:2	0.0132486	0.012132	0.0132949	0.0133601	0.0131534	0.0138036	0.012519	0.0128968
C16:1	0.173101	0.187804	0.181713	0.163833	0.172744	0.196479	0.177776	0.178391
C16:0	10.2329	10.0024	10.6572	10.5065	10.7598	10.8666	9.8577	10.1181
C17:2	0.0111188	0.0122291	0.0109609	0.0117286	0.0115957	0.0119426	0.0119434	0.011301
C17:1	0.0764596	0.0743364	0.0820248	0.081043	0.0831956	0.0847762	0.0743794	0.0743661
C17:0	0.0789708	0.081113	0.078305	0.0747403	0.0793588	0.0833577	0.0789969	0.0779389
C18:3	0.555901	0.554283	0.555768	0.525559	0.548545	0.565905	0.543252	0.544235
C18:2	41.9835	42.0363	41.5596	42.0899	42.002	41.2061	42.1761	42.0644
C18:1	33.2136	33.3066	32.8582	33.1625	32.689	32.9813	33.6547	33.3329
C18:0	10.69	10.6431	10.9463	10.5049	10.7169	10.9521	10.4121	10.563
C19:2	0.0361873	0.0382724	0.0392333	0.0381849	0.0382447	0.0387869	0.0355717	0.0371857
C19:1	0.0449584	0.0449885	0.0468112	0.0416866	0.0426544	0.0460256	0.0435203	0.0449663
C19:0	0.00581928	0.00626321	0.00612468	0.00530426	0.00550689	0.00532219	0.00525181	0.0055589
C20:2	0.0390505	0.040205	0.0402634	0.0370758	0.0368711	0.041659	0.0378991	0.0402589
C20:1	0.424851	0.448303	0.425422	0.414987	0.417479	0.433981	0.433798	0.446241
C20:0	0.570252	0.562506	0.593945	0.511687	0.541747	0.570123	0.548222	0.565205
C21:0	0.0118257	0.0119828	0.012343	0.0108109	0.0113559	0.011943	0.0109778	0.0112767
C22:1	0.00935003	0.00973361	0.00964456	0.00834452	0.00946054	0.00896257	0.00955463	0.00868904
C22:0	1.42141	1.51349	1.46426	1.42424	1.4329	1.48443	1.4654	1.46224
C23:1	0.00311488	0.00340893	0.00356336	0.00310917	0.0032979	0.00334976	0.0038798	0.00337853
C23:0	0.0389299	0.0388139	0.0388221	0.0359805	0.0357692	0.0368444	0.0390098	0.0381746
C24:1	0.0337656	0.0361713	0.0359089	0.0337134	0.0356825	0.0362411	0.0337995	0.0335593
C24:0	0.246293	0.247349	0.250592	0.213824	0.227576	0.232515	0.245889	0.237548
C25:0	0.00595246	0.00656611	0.00676438	0.00582373	0.00599833	0.00579806	0.00611908	0.0056148
C26:0	0.0203505	0.0215185	0.0206567	0.0199534	0.019505	0.0204369	0.0207078	0.0220176
C28:0	0.00164432	0.00192312	0.00142615	0.00180097	0.00167064	0.00164783	0.0017347	0.00182121
	Mean	standart deviation	min	max	coefficient of variation
C14:0	0.0314616	0.000978747	0.0305699	0.0332952	3.11092
C15:1	0.0112895	0.000511694	0.0106587	0.0121057	4.53248
C15:0	0.0161726	0.00090415	0.0148987	0.0179849	5.59061
C16:2	0.013051	0.000524045	0.012132	0.0138036	4.01535
C16:1	0.17898	0.00997307	0.163833	0.196479	5.57218
C16:0	10.3752	0.374051	9.8577	10.8666	3.60525
C17:2	0.0116025	0.000443523	0.0109609	0.0122291	3.82264
C17:1	0.0788226	0.00439261	0.0743364	0.0847762	5.57277
C17:0	0.0790977	0.00248602	0.0747403	0.0833577	3.14297
C18:3	0.549181	0.0120254	0.525559	0.565905	2.1897
C18:2	41.8897	0.332061	41.2061	42.1761	0.792702
C18:1	33.1499	0.303099	32.689	33.6547	0.91433
C18:0	10.6785	0.194162	10.4121	10.9521	1.81825
C19:2	0.0377084	0.00128026	0.0355717	0.0392333	3.39517
C19:1	0.0444514	0.00171537	0.0416866	0.0468112	3.85897
C19:0	0.0056439	0.000386197	0.00525181	0.00626321	6.84273
C20:2	0.0391603	0.00172987	0.0368711	0.041659	4.41741
C20:1	0.430633	0.0122795	0.414987	0.448303	2.8515
C20:0	0.557961	0.0243956	0.511687	0.593945	4.37228
C21:0	0.0115645	0.000538654	0.0108109	0.012343	4.65783
C22:1	0.00921744	0.000499342	0.00834452	0.00973361	5.41736
C22:0	1.45855	0.0316132	1.42141	1.51349	2.16744
C23:1	0.00338779	0.000249303	0.00310917	0.0038798	7.35885
C23:0	0.0377931	0.00137842	0.0357692	0.0390098	3.64729
C24:1	0.0348552	0.00123822	0.0335593	0.0362411	3.55247
C24:0	0.237698	0.012534	0.213824	0.250592	5.27306
C25:0	0.00607962	0.000394736	0.0056148	0.00676438	6.49278
C26:0	0.0206433	0.000807008	0.019505	0.0220176	3.90929
C28:0	0.00170862	0.000149741	0.00142615	0.00192312	8.76389
