# Supplementary material for: Ultra-performance liquid chromatography-mass spectrometry for precise fatty acid profiling of oilseed crops
Source: PeerJ. 2019 Mar 6;7:e6547. doi: 10.7717/peerj.6547 (PMC6408914; doi:10.7717/peerj.6547)
Supplement: Table S3 — (A): GC-FID data for sunflower and rapeseed. For each sample in the table the information about species, line id and GC data for each FA are presented. (B): rapeseed GC-FID statistics. For each FA mean value, standard deviation, minimum and maximum values and coefficient of variation are presented. (C): sunflower GC-FID statistics. For each FA mean value, standard deviation, minimum and maximum values and coefficient of variation are presented. [file peerj-07-6547-s003.xls]

## Sheet: TableA
Species	winter/spring	line_name	MS ID	C14:0	C16:0	C16:1	C18:0	C18:1	C18:2	C18:3	C20:0	C20:1	C20:2	C22:0	C22:1	C24:0	C24:1
Brassica napus	spring	4005/16	R63	NA	4.2129	0.199045	1.51306	64.9085	20.6248	6.69908	0.450081	0.951311	0.0638354	0.206505	0.0332377	0.0839481	0.0537154
Brassica napus	winter	578/16	R109	NA	6.01395	0.298113	1.5305	56.9632	24.1391	8.84787	0.548262	1.01319	0.0637381	0.31341	0.0165935	0.14478	0.107267
Brassica napus	spring	3680/16	R43	NA	3.8354	0.121845	1.52553	77.709	10.7921	4.08902	0.459862	1.06183	0.0274044	0.21513	0.0249706	0.091735	0.0461199
Brassica napus	winter	824/16	R28	NA	4.07427	0.143896	1.18788	76.8661	10.1518	5.58299	0.540628	0.915969	0.0365132	0.314197	0.0249528	0.0916697	0.0691305
Brassica napus	winter	763/16	R1	NA	5.29403	0.265143	1.25475	60.3695	21.4873	9.11547	0.494622	1.09524	0.0637751	0.321844	0.0166032	0.106742	0.114996
Brassica napus	winter	675/16	R36	NA	4.6978	0.265517	1.90951	67.7187	16.7303	6.42924	0.630406	0.988009	0.0456179	0.330562	0.0249399	0.167974	0.0614175
Brassica napus	spring	3295/16	R18	NA	3.83247	0.13282	2.06878	67.6007	19.9311	4.53089	0.55862	0.970333	0.0273835	0.231501	0.00831716	0.0840262	0.0230423
Brassica napus	spring	3298/16	R38	NA	3.71258	0.132853	2.00988	70.1101	16.0793	5.99882	0.522708	1.05221	0.0273902	0.215018	0.0166384	0.0840467	0.0384132
Brassica napus	spring	3530/16	R71	NA	4.12947	0.143906	1.91064	69.6131	16.2983	5.84637	0.522644	1.04301	0.0365158	0.23153	0.0332727	0.137514	0.053772
Brassica napus	spring	3316/16	R74	NA	4.37096	0.132833	1.98978	67.3977	18.1656	5.66414	0.549661	1.06112	0.0730294	0.264598	0.116451	0.168068	0.0460889
Brassica napus	winter	761/16	R35	NA	4.94416	0.220992	1.47237	63.0573	20.7994	7.56223	0.494709	0.995846	0.0364494	0.239362	0.0166061	0.0838836	0.0766774
Brassica napus	spring	3356/16	R90	NA	3.51802	0.132972	2.16032	75.5524	11.4596	5.03218	0.586317	1.09854	0.0274147	0.231765	0.0166533	0.130007	0.0538267
Brassica napus	winter	1575/16	R11	NA	5.03001	0.276138	1.74841	59.8108	21.3028	9.83031	0.521502	0.914032	0.0637629	0.255776	0.0249	0.129591	0.0919791
Brassica napus	spring	3959/16	R56	NA	4.09424	0.177017	1.70179	65.4687	20.1733	6.39911	0.495334	1.06056	0.0364954	0.2314	0.0166271	0.0839896	0.0614194
Brassica napus	spring	3224/16	R29	NA	3.81154	0.132856	2.13865	70.5009	15.7985	5.58421	0.558772	0.988738	0.0456515	0.239834	0.0166388	0.137535	0.0460971
Brassica napus	winter	529/16	R2	NA	4.58744	0.165926	1.55313	70.3202	13.6273	7.81314	0.46824	1.0332	0.0456119	0.239626	0.0083122	0.0610735	0.0767619
Brassica napus	spring	3980/16	R49	NA	4.1805	0.287545	1.35499	65.8528	20.9985	5.51757	0.423129	0.996734	0.0273614	0.206531	0.0166209	0.091591	0.0460475
Brassica napus	winter	784/16	R81	NA	4.79305	0.210046	1.44344	63.3872	21.0705	7.03059	0.512953	1.02351	0.0547011	0.280771	0.0249215	0.0839251	0.0843869
Brassica napus	winter	1688/16	R13	NA	5.18325	0.309264	1.60018	55.71	23.8871	11.2328	0.485519	0.932098	0.0728693	0.272268	0.0165994	0.1677	0.130299
Brassica napus	winter	734/16	R91	NA	4.47923	0.221311	1.47449	66.7563	18.2797	6.46094	0.522447	1.14234	0.0638785	0.3141	0.0249451	0.152736	0.107503
Brassica napus	spring	3285/16	R73	NA	4.22488	0.15485	1.81017	66.1992	19.9675	5.91236	0.432181	0.933413	0.0364861	0.19003	0.0166228	0.0839681	0.0383773
Brassica napus	winter	1540/16	R65	NA	4.85886	0.320597	1.77958	65.3588	17.9014	7.66699	0.593945	0.987282	0.0364674	0.280771	0.0166143	0.129703	0.0690438
Brassica napus	spring	3957/16	R5	NA	4.50647	0.176825	1.62089	61.1576	23.2695	7.34144	0.485803	0.977917	0.054684	0.239406	0.0166091	0.091526	0.0613531
Brassica napus	spring	3300/16	R25	NA	3.86566	0.132829	2.158	70.0775	15.2028	6.66528	0.531624	0.943187	0.0365136	0.231516	0.0249531	0.0840315	0.0460875
Brassica napus	winter	755/16	R54	NA	4.54028	0.198969	1.46305	63.2208	19.2932	9.33267	0.44091	1.03245	0.0455791	0.231197	0.0249187	0.0839157	0.0920481
Brassica napus	winter	1433/16	R62	NA	5.1606	0.254002	1.57033	63.1522	20.5276	7.52783	0.47646	0.868628	0.0455368	0.247481	0.016597	0.0990811	0.0536449
Brassica napus	spring	3479/16	R93	NA	4.31092	0.132675	1.83909	61.9899	21.9453	7.85975	0.495007	0.987387	0.0455891	0.239506	0.0249241	0.0839341	0.0460341
Brassica napus	spring	3494/16	R70	NA	3.83196	0.154936	1.98932	68.5087	17.79	5.81453	0.513501	1.01554	0.0365064	0.20667	0.00831604	0.0916526	0.0383987
Brassica napus	winter	842/16	R57	NA	3.73634	0.166146	1.71367	79.8109	7.33513	5.34384	0.504926	1.00734	0.0274033	0.223395	0.00832319	0.0764428	0.046118
Brassica napus	spring	3674/16	R61	NA	3.5609	0.110776	1.69404	76.8961	11.7475	3.96782	0.495962	1.16174	0.0274063	0.198595	0.0166482	0.0840961	0.0384358
Brassica napus	spring	3527/16	R97	NA	4.28025	0.16593	1.96866	65.6191	18.4746	7.29782	0.594319	1.11479	0.0364903	0.247895	0.0166248	0.12215	0.0614109
Brassica napus	winter	1607/16	R44	NA	4.86753	0.209947	1.46252	57.2763	23.2257	10.8943	0.485725	0.977761	0.0820128	0.280638	0.00830323	0.129641	0.0996828
Brassica napus	winter	754/16	R22	NA	4.27879	0.18799	1.45374	64.2223	19.2809	8.47755	0.495097	1.11441	0.0547169	0.272591	0.0166191	0.0839494	0.06139
Brassica napus	winter	549/16	R47	NA	4.56145	0.3102	1.76355	68.9005	15.7988	5.7397	0.613246	1.35246	0.127908	0.397226	0.0749236	0.244666	0.115318
Brassica napus	winter	1548/16	R21	NA	4.94514	0.419967	1.73952	61.7857	20.192	8.77554	0.593769	0.950769	0.0455707	0.305454	0.0249141	0.129664	0.0920311
Brassica napus	winter	1594/16	R53	NA	5.8066	0.331282	1.56033	56.6626	23.5814	9.71682	0.575304	1.05856	0.0637468	0.313452	0.0165958	0.167663	0.145597
Brassica napus	winter	554/16	R52	NA	4.32796	0.177148	1.54463	66.6941	17.5668	7.02099	0.576817	1.3607	0.0821757	0.355629	0.0249592	0.160463	0.107564
Brassica napus	spring	4008/16	R55	NA	4.25607	0.199012	1.49303	64.0612	22.0456	6.32416	0.414006	0.83339	0.0364713	0.198212	0.0166161	0.083934	0.0383617
Brassica napus	spring	3987/16	R76	NA	4.55202	0.165835	1.48307	64.4465	21.0717	6.42488	0.449985	1.01451	0.0455869	0.214719	0.0166153	0.08393	0.0306879
Brassica napus	spring	3700/16	R33	NA	3.95344	0.121757	1.8214	68.7303	19.5504	3.86356	0.477551	1.03386	0.0547694	0.214975	0.0249526	0.099308	0.0537678
Brassica napus	winter	641/16	R98	NA	4.56105	0.198918	1.61092	63.9214	18.8773	9.07786	0.45879	0.887322	0.0364541	0.231138	0.0166082	0.0838944	0.0383436
Brassica napus	winter	749/16	R108	NA	5.05675	0.265346	1.47323	61.262	20.9621	8.54659	0.585	1.18666	0.0547061	0.338607	0.0166158	0.144975	0.107411
Brassica napus	spring	3312/16	R75	NA	3.73568	0.121818	1.89164	72.3656	14.7279	5.16075	0.513851	1.04345	0.0365313	0.215083	0.0499302	0.114644	0.0230549
Brassica napus	winter	798/16	R23	NA	4.41131	0.221208	1.62218	64.2448	19.6458	7.73133	0.513201	1.02401	0.0820914	0.272645	0.0249335	0.137399	0.0690772
Brassica napus	spring	3353/16	R84	NA	3.79216	0.121868	1.65462	77.9332	9.83936	4.43397	0.541115	1.25265	0.0365461	0.239998	0.0166502	0.0917523	0.0461285
Brassica napus	winter	559/16	R32	NA	4.33538	0.188065	1.7907	66.1213	18.4356	7.05566	0.522312	1.01515	0.0547388	0.280964	0.0166258	0.122157	0.0614146
Brassica napus	winter	706/16	R19	NA	4.8145	0.232132	1.5026	62.4449	19.8549	8.94895	0.539895	1.05058	0.0911592	0.297256	0.0166126	0.122061	0.0843783
Brassica napus	spring	3269/16	R3	NA	4.12908	0.154961	1.72238	67.8717	18.7267	5.23898	0.504573	1.12453	0.0456403	0.272848	0.0249521	0.122223	0.0614478
Brassica napus	winter	686/16	R37	NA	4.65052	0.265324	1.39402	63.7862	19.1151	8.73783	0.48596	1.05975	0.0638187	0.264258	0.0166145	0.0915557	0.0690446
Brassica napus	winter	583/16	R4	NA	6.4154	0.353107	1.48024	53.2715	26.7272	9.44751	0.53895	1.0397	0.0727998	0.354435	0.0165836	0.152309	0.130175
Heliantus annuus	NA	M 1046	S2	0.0748177	7.30742	0.15671	2.52263	29.5097	58.8144	0.10228	0.209574	0.16508	NA	0.936479	NA	0.200854	NA
Heliantus annuus	NA	ВК 30	S6	0.0867399	8.35414	0.16685	5.2822	32.5807	52.0783	0.0813107	0.325972	0.100249	NA	0.797662	NA	0.145857	NA
Heliantus annuus	NA	ВИР 130- 1	S7	0.0617971	6.07607	0.122041	5.41739	54.0711	32.0057	0.21289	0.442538	0.227252	NA	1.11053	NA	0.252677	NA
Heliantus annuus	NA	Z 231	S32	0.0371102	6.56605	0.0999379	6.3456	42.4661	42.6506	0.0608781	0.415803	0.100077	NA	1.02025	NA	0.237568	NA
Heliantus annuus	NA	RHA 297	S34	0.0621832	7.25487	0.100476	3.71403	36.6312	50.3137	0.132612	0.318074	0.201231	NA	1.11747	NA	0.154094	NA
Heliantus annuus	NA	И7-235	S35	0.0632542	6.332	0.0908499	3.9608	42.7037	43.8453	0.0622598	0.323552	0.14887	NA	2.17163	NA	0.297822	NA
Heliantus annuus	NA	Z 1064	S63	0.111748	10.0076	0.0780208	6.2099	47.725	32.7297	0.0916593	0.53531	0.155244	NA	2.04814	NA	0.307688	NA
Heliantus annuus	NA	К 223	S89	0.0743493	4.98827	0.144605	1.9995	44.4734	47.1546	0.132131	0.0996036	0.154933	NA	0.648108	NA	0.130505	NA
Heliantus annuus	NA	К 2086	S103	0.0863894	8.24345	0.177255	4.56733	41.4694	43.245	0.172087	0.387782	0.199689	NA	1.19166	NA	0.259953	NA
Heliantus annuus	NA	ВИР 391	S105	0.0371102	6.56605	0.0999379	6.3456	42.4661	42.6506	0.0608781	0.415803	0.100077	NA	1.02025	NA	0.237568	NA
Heliantus annuus	NA	ЖС 17	S134	0.0506762	6.13802	0.102353	3.99702	41.8638	45.1877	0.114307	0.296245	0.204991	NA	1.80947	NA	0.235461	NA
Heliantus annuus	NA	К 1459	S141	0.100222	7.77666	0.224916	3.92228	28.0775	57.1301	0.595992	0.357023	0.42384	NA	1.15086	NA	0.240597	NA
Heliantus annuus	NA	№ 424924	S151	0.0867652	7.88191	0.178026	7.15444	26.3769	56.5852	0.122002	0.425699	0.0911626	NA	0.905944	NA	0.191974	NA
Heliantus annuus	NA	RHA 298	S155	0.0866773	7.34458	0.122269	5.1591	30.8453	54.6625	0.2336	0.316689	0.154819	NA	0.813693	NA	0.26082	NA
Heliantus annuus	NA	№ 577083	S161	0.112441	8.82349	0.112149	3.48025	18.5963	67.2184	0.12297	0.27388	0.147018	NA	0.896382	NA	0.216717	NA
Heliantus annuus	NA	ВК 474	S173	0.0744003	8.81276	0.189229	4.90761	31.8315	52.4681	0.101709	0.308077	0.127679	NA	0.9562	NA	0.22278	NA
Heliantus annuus	NA	К 2479	S224	0.0495212	5.24836	0.100021	3.45868	43.4421	45.8314	0.142166	0.289493	0.173003	NA	1.00449	NA	0.260774	NA
Heliantus annuus	NA	ВК 519	S229	0.0871606	7.98436	0.0894185	5.24784	31.2085	53.1928	0.122558	0.363948	0.137367	NA	1.31919	NA	0.246846	NA
Heliantus annuus	NA	355114	S250	0.0635132	7.87387	0.148236	3.83425	33.4401	51.5347	0.187544	0.343441	0.168165	NA	2.14645	NA	0.259694	NA
Heliantus annuus	NA	RHA 274-1	S253	0.0867281	8.08819	0.111219	3.94868	30.7432	55.4209	0.12195	0.289713	0.136685	NA	0.822478	NA	0.23027	NA
Heliantus annuus	NA	И7-246	S254	0.0501691	5.39522	0.056294	5.35658	54.0396	32.2137	0.0720132	0.384931	0.147593	NA	2.03526	NA	0.248645	NA
Heliantus annuus	NA	ВА 1	S262	0.0867554	7.3512	0.122379	4.78567	43.1782	42.5805	0.111822	0.362256	0.136728	NA	1.03881	NA	0.245698	NA
Heliantus annuus	NA	К 2257	S274	0.0619484	8.08815	0.0889744	7.45969	41.9223	39.6208	0.111787	0.54321	0.0911232	NA	1.72803	NA	0.283998	NA
Heliantus annuus	NA	ВИР 369	S299	0.0868388	8.34158	0.256129	2.36028	32.8185	54.6431	0.0712281	0.199432	0.173356	NA	0.86512	NA	0.184451	NA
Heliantus annuus	NA	ВК 428	S302	0.0870127	6.83054	0.111583	5.90752	29.5677	55.8052	0.0815665	0.354247	0.127992	NA	0.941868	NA	0.18482	NA
Heliantus annuus	NA	К 2068	S311	0.0622721	5.73455	0.0447197	4.01929	34.1663	54.0876	0.112371	0.254823	0.174039	NA	1.13577	NA	0.208325	NA
Heliantus annuus	NA	ВА 4	S320	0.0620577	7.38392	0.15598	3.8261	37.1092	49.5855	0.203607	0.253945	0.182568	NA	0.998697	NA	0.238364	NA
Heliantus annuus	NA	Б 2073	S321	0.0494275	6.62507	0.122016	2.99582	44.8785	43.8931	0.101355	0.207679	0.172676	NA	0.770582	NA	0.183727	NA
Heliantus annuus	NA	ВИР 172	S329	0.0619593	6.10305	0.0778663	4.60592	45.1858	42.1101	0.0813136	0.316928	0.145823	NA	1.08852	NA	0.222632	NA
Heliantus annuus	NA	Sl 2966	S335	0.0867399	8.35414	0.16685	5.2822	32.5807	52.0783	0.0813107	0.325972	0.100249	NA	0.797662	NA	0.145857	NA
Heliantus annuus	NA	AH 70029 Rf	S341	0.0869441	7.77647	0.122645	5.58379	27.1844	57.5818	0.142629	0.353967	0.100485	NA	0.874497	NA	0.192369	NA
Heliantus annuus	NA	ВК 268	S342	0.0627891	6.27425	0.101455	6.91572	40.5621	43.1547	0.123604	0.440466	0.129304	NA	1.97883	NA	0.256733	NA
Heliantus annuus	NA	RHA 265-1	S390	0.0618577	6.0049	0.0777387	6.57478	49.1529	36.2684	0.0710329	0.442973	0.109188	NA	1.03696	NA	0.199274	NA
Heliantus annuus	NA	ВК 464	S401	0.049404	4.37794	0.26609	1.60626	88.5359	3.65099	0.0709148	0.180505	0.372438	NA	0.629423	NA	0.260156	NA
Heliantus annuus	NA	К 2235	S417	0.0986674	7.49123	0.143927	2.7426	45.7905	42.1928	0.141628	0.207285	0.19049	NA	0.8022	NA	0.19866	NA
Heliantus annuus	NA	№ 577433	S434	0.0994379	7.92612	0.178524	3.233	28.4205	58.3834	0.122343	0.236152	0.146269	NA	1.00016	NA	0.254115	NA
Heliantus annuus	NA	1416-5	S437	0.0502278	6.8218	0.0676317	4.23382	34.7622	51.6697	0.0720973	0.321151	0.203177	NA	1.54928	NA	0.248936	NA
Heliantus annuus	NA	К 1687	S465	0.0742733	6.87941	0.122233	4.30297	32.788	54.3038	0.14215	0.271368	0.14567	NA	0.755353	NA	0.21473	NA
Heliantus annuus	NA	ВК 15	S467	0.0748177	7.30742	0.15671	2.52263	29.5097	58.8144	0.10228	0.209574	0.16508	NA	0.936479	NA	0.200854	NA
Heliantus annuus	NA	ZB × 231 АС	S494	0.0987882	6.87354	0.144103	3.85624	45.4572	41.9227	0.0810293	0.279726	0.136231	NA	0.943946	NA	0.206554	NA
Heliantus annuus	NA	ВК 475	S497	0.0618059	6.0329	0.144251	2.86786	46.5732	42.6602	0.0506952	0.243882	0.172736	NA	0.978068	NA	0.214423	NA
Heliantus annuus	NA	К 2125	S499	0.0494519	6.41913	0.199761	3.30496	28.2178	60.2645	0.152108	0.252952	0.154575	NA	0.762671	NA	0.222113	NA
Heliantus annuus	NA	К 2238	S520	0.0620994	7.04599	0.0780424	5.06501	37.9677	47.7883	0.0916847	0.372099	0.164422	NA	1.14927	NA	0.215441	NA
Heliantus annuus	NA	К 1594	S529	0.0866413	8.37772	0.122218	4.02422	28.781	56.7765	0.121827	0.325601	0.136549	NA	0.979346	NA	0.268379	NA
Heliantus annuus	NA	ВК 102	S541	0.0494275	6.62507	0.122016	2.99582	44.8785	43.8931	0.101355	0.207679	0.172676	NA	0.770582	NA	0.183727	NA
Heliantus annuus	NA	№ 577432	S553	0.0868596	6.84062	0.122526	2.96849	28.5023	60.0217	0.101779	0.217614	0.136893	NA	0.832045	NA	0.16912	NA
Heliantus annuus	NA	I4ВС4ANN 2188	S558	0.050467	6.84305	0.090605	4.98324	26.0326	60.0015	0.124184	0.331899	0.13919	NA	1.18441	NA	0.218856	NA
Heliantus annuus	NA	К 2462	S568	0.0744622	9.50536	0.345352	2.77964	25.085	60.8998	0.0712558	0.208578	0.127786	NA	0.748953	NA	0.153769	NA
Heliantus annuus	NA	ВК 416	S569	0.0493837	6.90507	0.110825	5.54031	50.3986	35.2181	0.0506326	0.351839	0.118042	NA	1.04309	NA	0.214158	NA
Heliantus annuus	NA	ВК 206	S586	0.0869441	7.77647	0.122645	5.58379	27.1844	57.5818	0.142629	0.353967	0.100485	NA	0.874497	NA	0.192369	NA

## Sheet: TableB
Species	Brassica napus	Brassica napus	Brassica napus	Brassica napus	Brassica napus	Brassica napus	Brassica napus	Brassica napus	Brassica napus	Brassica napus	Brassica napus	Brassica napus	Brassica napus	Brassica napus	Brassica napus	Brassica napus	Brassica napus	Brassica napus	Brassica napus	Brassica napus	Brassica napus	Brassica napus	Brassica napus	Brassica napus	Brassica napus	Brassica napus	Brassica napus	Brassica napus	Brassica napus	Brassica napus	Brassica napus	Brassica napus	Brassica napus	Brassica napus	Brassica napus	Brassica napus	Brassica napus	Brassica napus	Brassica napus	Brassica napus	Brassica napus	Brassica napus	Brassica napus	Brassica napus	Brassica napus	Brassica napus	Brassica napus	Brassica napus	Brassica napus
MS ID	R63	R109	R43	R28	R1	R36	R18	R38	R71	R74	R35	R90	R11	R56	R29	R2	R49	R81	R13	R91	R73	R65	R5	R25	R54	R62	R93	R70	R57	R61	R97	R44	R22	R47	R21	R53	R52	R55	R76	R33	R98	R108	R75	R23	R84	R32	R19	R3	R37
winter/spring	spring	winter	spring	winter	winter	winter	spring	spring	spring	spring	winter	spring	winter	spring	spring	winter	spring	winter	winter	winter	spring	winter	spring	spring	winter	winter	spring	spring	winter	spring	spring	winter	winter	winter	winter	winter	winter	spring	spring	spring	winter	winter	spring	winter	spring	winter	winter	spring	winter
C16:0	4.2129	6.01395	3.8354	4.07427	5.29403	4.6978	3.83247	3.71258	4.12947	4.37096	4.94416	3.51802	5.03001	4.09424	3.81154	4.58744	4.1805	4.79305	5.18325	4.47923	4.22488	4.85886	4.50647	3.86566	4.54028	5.1606	4.31092	3.83195	3.73635	3.5609	4.28025	4.86753	4.27879	4.56145	4.94514	5.8066	4.32796	4.25607	4.55202	3.95344	4.56105	5.05675	3.73568	4.41131	3.79216	4.33538	4.8145	4.12908	4.65052
C16:1	0.199045	0.298113	0.121845	0.143896	0.265143	0.265517	0.13282	0.132853	0.143906	0.132833	0.220992	0.132972	0.276138	0.177017	0.132856	0.165926	0.287545	0.210046	0.309264	0.221311	0.15485	0.320597	0.176825	0.132829	0.198968	0.254002	0.132675	0.154936	0.166146	0.110776	0.16593	0.209947	0.18799	0.3102	0.419967	0.331282	0.177148	0.199012	0.165835	0.121757	0.198918	0.265346	0.121818	0.221208	0.121868	0.188065	0.232132	0.154961	0.265324
C18:0	1.51306	1.5305	1.52553	1.18788	1.25475	1.90951	2.06878	2.00988	1.91064	1.98977	1.47237	2.16032	1.74841	1.70179	2.13865	1.55313	1.35499	1.44344	1.60018	1.4745	1.81017	1.77958	1.62089	2.158	1.46304	1.57033	1.83909	1.98932	1.71367	1.69404	1.96866	1.46252	1.45374	1.76355	1.73952	1.56033	1.54463	1.49303	1.48307	1.8214	1.61092	1.47323	1.89164	1.62218	1.65462	1.7907	1.5026	1.72238	1.39402
C18:1	64.9085	56.9632	77.709	76.8661	60.3695	67.7187	67.6007	70.1101	69.6131	67.3977	63.0573	75.5524	59.8108	65.4687	70.5009	70.3202	65.8528	63.3873	55.71	66.7563	66.1992	65.3588	61.1576	70.0775	63.2208	63.1522	61.9899	68.5087	79.8109	76.8961	65.6191	57.2763	64.2223	68.9005	61.7857	56.6626	66.6941	64.0612	64.4465	68.7303	63.9214	61.262	72.3657	64.2448	77.9332	66.1213	62.4449	67.8717	63.7862
C18:2	20.6248	24.1391	10.7921	10.1518	21.4873	16.7303	19.9311	16.0793	16.2983	18.1656	20.7994	11.4596	21.3028	20.1733	15.7985	13.6273	20.9985	21.0705	23.8871	18.2797	19.9675	17.9014	23.2695	15.2028	19.2932	20.5276	21.9453	17.79	7.33513	11.7475	18.4746	23.2257	19.2809	15.7988	20.192	23.5814	17.5668	22.0456	21.0717	19.5504	18.8773	20.9621	14.7279	19.6458	9.83935	18.4356	19.8549	18.7267	19.1151
C18:3	6.69908	8.84787	4.08901	5.58299	9.11547	6.42924	4.53089	5.99882	5.84637	5.66414	7.56223	5.03218	9.83031	6.39911	5.58422	7.81314	5.51757	7.03059	11.2328	6.46094	5.91236	7.66699	7.34144	6.66528	9.33267	7.52783	7.85975	5.81453	5.34384	3.96782	7.29782	10.8943	8.47755	5.7397	8.77553	9.71683	7.02099	6.32416	6.42488	3.86356	9.07786	8.54659	5.16075	7.73133	4.43397	7.05566	8.94895	5.23898	8.73783
C20:0	0.450081	0.548262	0.459862	0.540628	0.494622	0.630406	0.55862	0.522707	0.522644	0.549661	0.494709	0.586317	0.521502	0.495334	0.558771	0.468241	0.423129	0.512953	0.485519	0.522447	0.432181	0.593945	0.485803	0.531624	0.44091	0.47646	0.495007	0.513501	0.504926	0.495962	0.594319	0.485725	0.495097	0.613246	0.593769	0.575304	0.576817	0.414006	0.449985	0.477551	0.45879	0.585	0.513851	0.513201	0.541115	0.522312	0.539895	0.504574	0.485961
C20:1	0.951311	1.01319	1.06183	0.915969	1.09524	0.988009	0.970333	1.05221	1.04301	1.06112	0.995846	1.09854	0.914032	1.06056	0.988738	1.0332	0.996734	1.02351	0.932098	1.14234	0.933413	0.987282	0.977917	0.943187	1.03245	0.868628	0.987386	1.01554	1.00734	1.16174	1.11479	0.977761	1.11441	1.35246	0.950769	1.05856	1.3607	0.83339	1.01451	1.03386	0.887322	1.18666	1.04345	1.02401	1.25265	1.01515	1.05058	1.12453	1.05975
C20:2	0.0638354	0.0637381	0.0274044	0.0365132	0.0637751	0.0456179	0.0273835	0.0273902	0.0365158	0.0730294	0.0364494	0.0274147	0.0637629	0.0364954	0.0456515	0.0456119	0.0273614	0.0547011	0.0728693	0.0638785	0.0364861	0.0364674	0.054684	0.0365136	0.0455791	0.0455368	0.0455891	0.0365064	0.0274033	0.0274063	0.0364903	0.0820128	0.0547169	0.127908	0.0455707	0.0637468	0.0821757	0.0364713	0.0455869	0.0547694	0.0364541	0.0547061	0.0365313	0.0820914	0.0365461	0.0547388	0.0911592	0.0456403	0.0638187
C22:0	0.206505	0.31341	0.21513	0.314197	0.321844	0.330562	0.231501	0.215018	0.23153	0.264597	0.239362	0.231765	0.255776	0.2314	0.239834	0.239626	0.206531	0.280771	0.272268	0.3141	0.19003	0.280771	0.239406	0.231516	0.231197	0.247481	0.239506	0.20667	0.223395	0.198595	0.247895	0.280638	0.272591	0.397226	0.305454	0.313453	0.355629	0.198212	0.21472	0.214975	0.231138	0.338607	0.215083	0.272645	0.239998	0.280964	0.297256	0.272848	0.264258
C22:1	0.0332377	0.0165935	0.0249706	0.0249528	0.0166032	0.0249398	0.00831716	0.0166384	0.0332727	0.116451	0.0166061	0.0166533	0.0249	0.0166271	0.0166388	0.0083122	0.0166209	0.0249215	0.0165994	0.0249451	0.0166228	0.0166143	0.0166091	0.0249531	0.0249187	0.016597	0.0249241	0.00831604	0.00832319	0.0166482	0.0166248	0.00830323	0.0166191	0.0749236	0.0249141	0.0165958	0.0249592	0.0166161	0.0166153	0.0249526	0.0166082	0.0166158	0.0499302	0.0249335	0.0166502	0.0166258	0.0166126	0.0249521	0.0166145
C24:0	0.0839481	0.14478	0.091735	0.0916697	0.106742	0.167974	0.0840262	0.0840467	0.137514	0.168068	0.0838836	0.130007	0.129591	0.0839895	0.137535	0.0610735	0.091591	0.0839251	0.1677	0.152736	0.0839681	0.129703	0.091526	0.0840315	0.0839157	0.0990811	0.0839341	0.0916526	0.0764428	0.0840961	0.12215	0.129641	0.0839494	0.244666	0.129664	0.167663	0.160463	0.083934	0.08393	0.099308	0.0838944	0.144975	0.114644	0.137399	0.0917523	0.122157	0.122061	0.122223	0.0915557
C24:1	0.0537154	0.107267	0.0461199	0.0691305	0.114996	0.0614175	0.0230423	0.0384132	0.053772	0.0460889	0.0766774	0.0538266	0.0919791	0.0614194	0.0460971	0.0767619	0.0460475	0.0843869	0.130299	0.107503	0.0383773	0.0690438	0.0613531	0.0460875	0.0920481	0.0536449	0.0460341	0.0383987	0.046118	0.0384358	0.0614109	0.0996828	0.06139	0.115318	0.0920311	0.145597	0.107564	0.0383617	0.0306879	0.0537678	0.0383436	0.107411	0.0230549	0.0690773	0.0461285	0.0614146	0.0843783	0.0614478	0.0690446
	Mean	standart deviation	min	max	coefficient of variation
C16:0	4.46246	0.613553	3.51802	6.4154	13.7492
C16:1	0.203689	0.0722176	0.110776	0.419967	35.4548
C18:0	1.67238	0.234482	1.18788	2.16032	14.0208
C18:1	66.0733	5.87023	53.2715	79.8109	8.88442
C18:2	18.4895	4.03832	7.33513	26.7272	21.8411
C18:3	7.03228	1.80446	3.86356	11.2328	25.6597
C20:0	0.515924	0.0505125	0.414006	0.630406	9.79068
C20:1	1.03495	0.103487	0.83339	1.3607	9.99918
C20:2	0.0507101	0.0201977	0.0273614	0.127908	39.8297
C22:0	0.260246	0.0474554	0.19003	0.397226	18.2348
C22:1	0.0226116	0.0172303	0.00830323	0.116451	76.2014
C24:0	0.113584	0.035164	0.0610735	0.244666	30.9585
C24:1	0.0682958	0.0298689	0.0230423	0.145597	43.7346
[truncated: 1 more columns]

## Sheet: TableC
Species	Heliantus annuus	Heliantus annuus	Heliantus annuus	Heliantus annuus	Heliantus annuus	Heliantus annuus	Heliantus annuus	Heliantus annuus	Heliantus annuus	Heliantus annuus	Heliantus annuus	Heliantus annuus	Heliantus annuus	Heliantus annuus	Heliantus annuus	Heliantus annuus	Heliantus annuus	Heliantus annuus	Heliantus annuus	Heliantus annuus	Heliantus annuus	Heliantus annuus	Heliantus annuus	Heliantus annuus	Heliantus annuus	Heliantus annuus	Heliantus annuus	Heliantus annuus	Heliantus annuus	Heliantus annuus	Heliantus annuus	Heliantus annuus	Heliantus annuus	Heliantus annuus	Heliantus annuus	Heliantus annuus	Heliantus annuus	Heliantus annuus	Heliantus annuus	Heliantus annuus	Heliantus annuus	Heliantus annuus	Heliantus annuus	Heliantus annuus	Heliantus annuus	Heliantus annuus	Heliantus annuus	Heliantus annuus	Heliantus annuus
MS ID	S2	S6	S7	S32	S34	S35	S63	S89	S103	S105	S134	S141	S151	S155	S161	S173	S224	S229	S250	S253	S254	S262	S274	S299	S302	S311	S320	S321	S329	S335	S341	S342	S390	S401	S417	S434	S437	S465	S467	S494	S497	S499	S520	S529	S541	S553	S558	S568	S569
C14:0	0.0748177	0.0867399	0.0617971	0.0371102	0.0621832	0.0632542	0.111748	0.0743493	0.0863894	0.0371102	0.0506762	0.100222	0.0867652	0.0866774	0.112441	0.0744004	0.0495212	0.0871606	0.0635132	0.0867282	0.0501692	0.0867554	0.0619484	0.0868388	0.0870127	0.0622721	0.0620576	0.0494275	0.0619593	0.0867399	0.0869441	0.0627891	0.0618577	0.049404	0.0986674	0.0994379	0.0502278	0.0742733	0.0748177	0.0987882	0.0618059	0.0494518	0.0620994	0.0866413	0.0494275	0.0868596	0.050467	0.0744622	0.0493837
C16:0	7.30742	8.35414	6.07607	6.56605	7.25487	6.332	10.0076	4.98827	8.24345	6.56605	6.13802	7.77666	7.88191	7.34458	8.82349	8.81276	5.24836	7.98436	7.87387	8.08819	5.39522	7.3512	8.08815	8.34158	6.83054	5.73456	7.38392	6.62507	6.10305	8.35414	7.77647	6.27426	6.0049	4.37795	7.49123	7.92612	6.8218	6.87941	7.30742	6.87354	6.0329	6.41913	7.04599	8.37772	6.62507	6.84062	6.84305	9.50536	6.90507
C16:1	0.15671	0.16685	0.122041	0.0999379	0.100476	0.0908498	0.0780207	0.144605	0.177255	0.0999379	0.102353	0.224916	0.178026	0.122269	0.112149	0.189229	0.100021	0.0894185	0.148236	0.111219	0.056294	0.122379	0.0889744	0.256129	0.111583	0.0447197	0.15598	0.122016	0.0778663	0.16685	0.122645	0.101455	0.0777387	0.26609	0.143927	0.178524	0.0676317	0.122233	0.15671	0.144103	0.144251	0.199761	0.0780424	0.122218	0.122016	0.122526	0.090605	0.345352	0.110825
C18:0	2.52263	5.28219	5.41739	6.3456	3.71403	3.9608	6.2099	1.9995	4.56733	6.3456	3.99702	3.92228	7.15444	5.1591	3.48025	4.90761	3.45868	5.24784	3.83425	3.94868	5.35658	4.78567	7.45969	2.36028	5.90752	4.01929	3.8261	2.99582	4.60592	5.28219	5.58379	6.91572	6.57478	1.60626	2.7426	3.233	4.23382	4.30297	2.52263	3.85624	2.86786	3.30496	5.06501	4.02422	2.99582	2.96849	4.98324	2.77964	5.54031
C18:1	29.5097	32.5807	54.0711	42.4661	36.6312	42.7037	47.725	44.4734	41.4694	42.4661	41.8638	28.0775	26.3769	30.8453	18.5963	31.8315	43.4421	31.2085	33.4401	30.7432	54.0396	43.1782	41.9223	32.8185	29.5677	34.1662	37.1092	44.8785	45.1859	32.5807	27.1844	40.5621	49.1529	88.5359	45.7905	28.4205	34.7622	32.788	29.5097	45.4572	46.5731	28.2178	37.9676	28.781	44.8785	28.5023	26.0326	25.085	50.3986
C18:2	58.8144	52.0783	32.0057	42.6506	50.3137	43.8453	32.7297	47.1546	43.245	42.6506	45.1877	57.1301	56.5852	54.6624	67.2185	52.4681	45.8314	53.1928	51.5347	55.4209	32.2137	42.5805	39.6208	54.6431	55.8052	54.0876	49.5855	43.8931	42.1101	52.0783	57.5818	43.1547	36.2684	3.65099	42.1928	58.3834	51.6696	54.3038	58.8144	41.9227	42.6602	60.2645	47.7883	56.7765	43.8931	60.0217	60.0015	60.8998	35.2181
C18:3	0.10228	0.0813107	0.21289	0.0608781	0.132612	0.0622598	0.0916593	0.132131	0.172087	0.0608781	0.114307	0.595992	0.122002	0.2336	0.12297	0.101709	0.142166	0.122558	0.187544	0.12195	0.0720132	0.111822	0.111787	0.0712281	0.0815665	0.112371	0.203607	0.101355	0.0813136	0.0813107	0.142629	0.123604	0.0710328	0.0709148	0.141628	0.122343	0.0720974	0.14215	0.10228	0.0810293	0.0506952	0.152108	0.0916847	0.121828	0.101355	0.101779	0.124184	0.0712558	0.0506326
C20:0	0.209574	0.325972	0.442538	0.415803	0.318074	0.323552	0.53531	0.0996037	0.387782	0.415803	0.296245	0.357023	0.425699	0.316689	0.27388	0.308077	0.289493	0.363948	0.343441	0.289713	0.384931	0.362256	0.54321	0.199432	0.354247	0.254823	0.253945	0.207679	0.316928	0.325972	0.353967	0.440466	0.442973	0.180505	0.207285	0.236152	0.321151	0.271368	0.209574	0.279726	0.243882	0.252952	0.372099	0.325601	0.207679	0.217614	0.331899	0.208578	0.351839
C20:1	0.16508	0.100249	0.227252	0.100077	0.201231	0.14887	0.155244	0.154933	0.199689	0.100077	0.204991	0.42384	0.0911626	0.154819	0.147018	0.127679	0.173003	0.137367	0.168165	0.136685	0.147593	0.136728	0.0911232	0.173356	0.127992	0.174039	0.182568	0.172676	0.145823	0.100249	0.100486	0.129304	0.109188	0.372439	0.19049	0.146269	0.203177	0.14567	0.16508	0.136231	0.172736	0.154575	0.164422	0.136549	0.172676	0.136893	0.13919	0.127786	0.118042
C22:0	0.936479	0.797662	1.11053	1.02025	1.11747	2.17163	2.04814	0.648108	1.19166	1.02025	1.80947	1.15086	0.905944	0.813693	0.896382	0.9562	1.00449	1.31919	2.14645	0.822478	2.03526	1.03881	1.72803	0.86512	0.941868	1.13577	0.998697	0.770582	1.08852	0.797662	0.874497	1.97883	1.03696	0.629423	0.8022	1.00016	1.54928	0.755353	0.936479	0.943946	0.978068	0.762671	1.14927	0.979346	0.770582	0.832045	1.18441	0.748953	1.04309
C24:0	0.200854	0.145857	0.252677	0.237568	0.154094	0.297822	0.307688	0.130505	0.259953	0.237568	0.235461	0.240597	0.191974	0.26082	0.216717	0.22278	0.260774	0.246846	0.259694	0.23027	0.248645	0.245698	0.283998	0.184451	0.18482	0.208325	0.238364	0.183727	0.222632	0.145857	0.192369	0.256733	0.199274	0.260156	0.19866	0.254115	0.248936	0.21473	0.200854	0.206554	0.214423	0.222113	0.215441	0.268379	0.183727	0.169121	0.218856	0.153769	0.214158
	Mean	standart deviation	min	max	coefficient of variation
C14:0	0.0720707	0.0190546	0.0371102	0.112441	26.4388
C16:0	7.1596	1.13043	4.37795	10.0076	15.789
C16:1	0.133132	0.0556119	0.0447197	0.345352	41.7719
C18:0	4.39519	1.40406	1.60626	7.45969	31.9454
C18:1	37.8351	11.1277	18.5963	88.5359	29.4111
C18:2	48.4877	10.6184	3.65099	67.2185	21.8992
C18:3	0.1216	0.0797339	0.0506326	0.595992	65.5705
C20:0	0.315018	0.0896078	0.0996037	0.54321	28.4453
C20:1	0.157825	0.059402	0.0911232	0.42384	37.6379
C22:0	1.10235	0.401578	0.629423	2.17163	36.4291
C24:0	0.220436	0.0395062	0.130505	0.307688	17.9219
[truncated: 1 more columns]
